# Supplementary material for: Indole-3-propionic acid promotes hepatic stellate cells inactivation
Source: J Transl Med. 2025 Mar 1;23:253. doi: 10.1186/s12967-025-06266-z (PMC11871697; doi:10.1186/s12967-025-06266-z)
Supplement: Supplementary file 2 — Additional file 2. [file 12967_2025_6266_MOESM2_ESM.xlsx]

## Sheet: Global Liver Genes 
Correlation between serum IPA level and global transcript profile in the human liver
Ensembl gene ID	geneNames	types	logFC	p value	FDR (False Discovery Rate)
ENSG00000114738	MAPKAPK3	protein_coding	2.24462e-06	5.09976e-07	0.00777561
ENSG00000025770	NCAPH2	protein_coding	1.27558e-06	1.82168e-05	0.138876		logFC: log2 fold change between the groups
ENSG00000018280	SLC11A1	protein_coding	3.11367e-06	3.73098e-05	0.189621
ENSG00000087589	CASS4	protein_coding	2.13512e-06	7.58102e-05	0.262701
ENSG00000114737	CISH	protein_coding	5.90906e-06	8.61483e-05	0.262701
ENSG00000266805	AP005432.1	sense_intronic	-2.37346e-06	0.000157464	0.400143
ENSG00000068878	PSME4	protein_coding	-1.02614e-06	0.000231292	0.495985
ENSG00000198542	ITGBL1	protein_coding	-3.68812e-06	0.000357815	0.495985
ENSG00000285219	AL591485.1	bidirectional_promoter_lncRNA	-2.21083e-06	0.000418697	0.495985
ENSG00000147852	VLDLR	protein_coding	-3.40057e-06	0.000465675	0.495985
ENSG00000067798	NAV3	protein_coding	-2.99967e-06	0.00053296	0.495985
ENSG00000189195	BTBD8	protein_coding	-1.33697e-06	0.000578732	0.495985
ENSG00000148541	FAM13C	protein_coding	-2.32684e-06	0.0006097	0.495985
ENSG00000249970	AC074250.1	processed_pseudogene	2.81199e-06	0.000610968	0.495985
ENSG00000183421	RIPK4	protein_coding	1.58625e-06	0.000617767	0.495985
ENSG00000234432	AC092171.3	lincRNA	2.23561e-06	0.000631671	0.495985
ENSG00000151458	ANKRD50	protein_coding	-1.32233e-06	0.000657912	0.495985
ENSG00000121989	ACVR2A	protein_coding	-8.64827e-07	0.000668011	0.495985
ENSG00000225335	AC016027.1	antisense	2.78112e-06	0.000674737	0.495985
ENSG00000103319	EEF2K	protein_coding	1.01091e-06	0.000688255	0.495985
ENSG00000119535	CSF3R	protein_coding	2.81774e-06	0.000822399	0.495985
ENSG00000177058	SLC38A9	protein_coding	-8.87364e-07	0.000868697	0.495985
ENSG00000206538	VGLL3	protein_coding	-4.0774e-06	0.000873028	0.495985
ENSG00000106624	AEBP1	protein_coding	-2.67014e-06	0.000878642	0.495985
ENSG00000110047	EHD1	protein_coding	1.23891e-06	0.000936667	0.495985
ENSG00000186260	MRTFB	protein_coding	-7.41075e-07	0.000942041	0.495985
ENSG00000137269	LRRC1	protein_coding	-3.04835e-06	0.000965515	0.495985
ENSG00000100592	DAAM1	protein_coding	-9.47978e-07	0.000965824	0.495985
ENSG00000240891	PLCXD2	protein_coding	1.36103e-06	0.000988285	0.495985
ENSG00000176101	SSNA1	protein_coding	1.04012e-06	0.000992	0.495985
ENSG00000142208	AKT1	protein_coding	1.04092e-06	0.00103376	0.495985
ENSG00000171443	ZNF524	protein_coding	1.3203e-06	0.00105343	0.495985
ENSG00000159692	CTBP1	protein_coding	8.15249e-07	0.00107734	0.495985
ENSG00000153214	TMEM87B	protein_coding	-1.01419e-06	0.00110602	0.495985
ENSG00000211455	STK38L	protein_coding	-9.3779e-07	0.00118753	0.517324
ENSG00000176597	B3GNT5	protein_coding	-4.36806e-06	0.00124739	0.521994
ENSG00000163590	PPM1L	protein_coding	-1.53051e-06	0.00129055	0.521994
ENSG00000066654	THUMPD1	protein_coding	-6.08842e-07	0.001333	0.521994
ENSG00000284879	AC133644.3	processed_transcript	2.10859e-06	0.0013352	0.521994
ENSG00000023287	RB1CC1	protein_coding	-9.24728e-07	0.00140608	0.533814
ENSG00000180488	MIGA1	protein_coding	-7.82859e-07	0.00149413	0.533814
ENSG00000153956	CACNA2D1	protein_coding	-2.09611e-06	0.0015401	0.533814
ENSG00000134769	DTNA	protein_coding	-3.67693e-06	0.00161298	0.533814
ENSG00000271347	AC124312.5	sense_intronic	-1.79407e-06	0.0016159	0.533814
ENSG00000271533	Z83843.1	sense_intronic	-8.87244e-07	0.00162162	0.533814
ENSG00000103449	SALL1	protein_coding	1.65207e-06	0.00162408	0.533814
ENSG00000115548	KDM3A	protein_coding	-9.84523e-07	0.0016878	0.533814
ENSG00000164659	KIAA1324L	protein_coding	-2.32844e-06	0.00174846	0.533814
ENSG00000230590	FTX	lincRNA	-7.96297e-07	0.00178536	0.533814
ENSG00000137411	VARS2	protein_coding	1.00413e-06	0.00180232	0.533814
ENSG00000284779	IGF2	protein_coding	1.22419e-06	0.00180779	0.533814
ENSG00000164219	PGGT1B	protein_coding	-8.35258e-07	0.00186219	0.533814
ENSG00000113971	NPHP3	protein_coding	-1.2578e-06	0.00187825	0.533814
ENSG00000197121	PGAP1	protein_coding	-9.94644e-07	0.0018906	0.533814
ENSG00000153094	BCL2L11	protein_coding	1.8253e-06	0.00207371	0.546264
ENSG00000135205	CCDC146	protein_coding	-1.26266e-06	0.00211624	0.546264
ENSG00000072818	ACAP1	protein_coding	1.81873e-06	0.00212859	0.546264
ENSG00000198155	ZNF876P	transcribed_unprocessed_pseudogene	-1.69633e-06	0.00217604	0.546264
ENSG00000107362	ABHD17B	protein_coding	-8.49162e-07	0.00217675	0.546264
ENSG00000125676	THOC2	protein_coding	-5.54266e-07	0.0022079	0.546264
ENSG00000182359	KBTBD3	protein_coding	-1.32981e-06	0.00226615	0.546264
ENSG00000137831	UACA	protein_coding	-9.22044e-07	0.00232566	0.546264
ENSG00000154096	THY1	protein_coding	-3.23196e-06	0.0023398	0.546264
ENSG00000172354	GNB2	protein_coding	8.39811e-07	0.00235698	0.546264
ENSG00000163531	NFASC	protein_coding	-2.14868e-06	0.00241323	0.546264
ENSG00000136052	SLC41A2	protein_coding	-1.03985e-06	0.00245666	0.546264
ENSG00000115380	EFEMP1	protein_coding	-3.38488e-06	0.00248787	0.546264
ENSG00000172197	MBOAT1	protein_coding	1.75064e-06	0.00249032	0.546264
ENSG00000174837	ADGRE1	protein_coding	3.48213e-06	0.00249219	0.546264
ENSG00000279570	AC099804.1	TEC	-2.38988e-06	0.00253455	0.546264
ENSG00000198324	PHETA1	protein_coding	1.62503e-06	0.00254376	0.546264
ENSG00000172322	CLEC12A	protein_coding	3.14096e-06	0.00258411	0.547222
ENSG00000125347	IRF1	protein_coding	1.52261e-06	0.00266128	0.552234
ENSG00000267395	DM1-AS	antisense	1.93927e-06	0.00268292	0.552234
ENSG00000119547	ONECUT2	protein_coding	-1.5008e-06	0.00271644	0.552234
ENSG00000176853	FAM91A1	protein_coding	-6.57857e-07	0.0028862	0.5552
ENSG00000196428	TSC22D2	protein_coding	-8.33127e-07	0.00288834	0.5552
ENSG00000063978	RNF4	protein_coding	6.35307e-07	0.00296131	0.5552
ENSG00000138621	PPCDC	protein_coding	1.03561e-06	0.00297565	0.5552
ENSG00000112655	PTK7	protein_coding	-2.24574e-06	0.00298994	0.5552
ENSG00000103460	TOX3	protein_coding	-2.5938e-06	0.00301998	0.5552
ENSG00000156671	SAMD8	protein_coding	-6.49082e-07	0.00302009	0.5552
ENSG00000204682	CASC10	protein_coding	1.49086e-06	0.0030893	0.5552
ENSG00000156535	CD109	protein_coding	-2.45505e-06	0.00317245	0.5552
ENSG00000071189	SNX13	protein_coding	-6.53207e-07	0.00317702	0.5552
ENSG00000119965	C10orf88	protein_coding	-9.6684e-07	0.00321867	0.5552
ENSG00000154065	ANKRD29	protein_coding	-2.41737e-06	0.00325198	0.5552
ENSG00000134986	NREP	protein_coding	2.14165e-06	0.00326551	0.5552
ENSG00000114735	HEMK1	protein_coding	1.13413e-06	0.00340277	0.5552
ENSG00000163959	SLC51A	protein_coding	1.99809e-06	0.00341822	0.5552
ENSG00000276791	AC092117.1	lincRNA	1.39021e-06	0.00345322	0.5552
ENSG00000237877	LINC01473	lincRNA	-1.44529e-06	0.00345661	0.5552
ENSG00000187626	ZKSCAN4	protein_coding	1.03927e-06	0.00346409	0.5552
ENSG00000280837	CPS1-IT1	sense_intronic	-3.86151e-06	0.00350519	0.5552
ENSG00000105855	ITGB8	protein_coding	-2.52611e-06	0.00365079	0.5552
ENSG00000284642	AL139424.2	lincRNA	-1.88219e-06	0.0036743	0.5552
ENSG00000101082	SLA2	protein_coding	2.05627e-06	0.0037088	0.5552
ENSG00000173542	MOB1B	protein_coding	-9.8821e-07	0.00373377	0.5552
ENSG00000182141	ZNF708	protein_coding	-1.12063e-06	0.00383611	0.5552
ENSG00000120798	NR2C1	protein_coding	-8.13909e-07	0.00383664	0.5552
ENSG00000101132	PFDN4	protein_coding	-1.83287e-06	0.00388171	0.5552
ENSG00000164342	TLR3	protein_coding	-1.2658e-06	0.00405809	0.5552
ENSG00000167775	CD320	protein_coding	1.12522e-06	0.00406796	0.5552
ENSG00000106348	IMPDH1	protein_coding	1.75024e-06	0.00407998	0.5552
ENSG00000135090	TAOK3	protein_coding	-5.30572e-07	0.0041036	0.5552
ENSG00000174807	CD248	protein_coding	-2.58348e-06	0.00411992	0.5552
ENSG00000271780	AL118558.3	lincRNA	1.45511e-06	0.00414237	0.5552
ENSG00000167394	ZNF668	protein_coding	1.37691e-06	0.00415512	0.5552
ENSG00000139329	LUM	protein_coding	-2.42075e-06	0.00423425	0.5552
ENSG00000175463	TBC1D10C	protein_coding	2.07535e-06	0.00426746	0.5552
ENSG00000179115	FARSA	protein_coding	8.47931e-07	0.00427689	0.5552
ENSG00000163220	S100A9	protein_coding	4.20432e-06	0.00435436	0.5552
ENSG00000164338	UTP15	protein_coding	-9.55739e-07	0.00436256	0.5552
ENSG00000166501	PRKCB	protein_coding	1.90237e-06	0.0044144	0.5552
ENSG00000070501	POLB	protein_coding	-1.33179e-06	0.00443268	0.5552
ENSG00000090054	SPTLC1	protein_coding	-7.40886e-07	0.00444859	0.5552
ENSG00000118200	CAMSAP2	protein_coding	-9.22819e-07	0.00449778	0.5552
ENSG00000066777	ARFGEF1	protein_coding	-4.14339e-07	0.00450427	0.5552
ENSG00000058272	PPP1R12A	protein_coding	-7.15706e-07	0.0045335	0.5552
ENSG00000078902	TOLLIP	protein_coding	7.83537e-07	0.00454331	0.5552
ENSG00000226200	SGMS1-AS1	antisense	1.23872e-06	0.00456045	0.5552
ENSG00000140365	COMMD4	protein_coding	7.44614e-07	0.00458502	0.5552
ENSG00000259453	AC087286.4	sense_intronic	-1.65528e-06	0.0046004	0.5552
ENSG00000004139	SARM1	protein_coding	1.10318e-06	0.00461479	0.5552
ENSG00000082269	FAM135A	protein_coding	-8.96089e-07	0.00461975	0.5552
ENSG00000103653	CSK	protein_coding	9.34794e-07	0.00466004	0.5552
ENSG00000197302	ZNF720	protein_coding	-7.37015e-07	0.00473172	0.5552
ENSG00000125629	INSIG2	protein_coding	-1.48985e-06	0.00485234	0.5552
ENSG00000143514	TP53BP2	protein_coding	-9.45694e-07	0.00486309	0.5552
ENSG00000168256	NKIRAS2	protein_coding	7.25503e-07	0.00492993	0.5552
ENSG00000214248	AC010336.1	antisense	1.80275e-06	0.00495259	0.5552
ENSG00000164190	NIPBL	protein_coding	-6.57969e-07	0.00499394	0.5552
ENSG00000151014	NOCT	protein_coding	-3.26874e-06	0.00507188	0.5552
ENSG00000112144	ICK	protein_coding	-6.01471e-07	0.00511784	0.5552
ENSG00000154553	PDLIM3	protein_coding	-3.0791e-06	0.00517239	0.5552
ENSG00000143995	MEIS1	protein_coding	-1.07234e-06	0.00521442	0.5552
ENSG00000033122	LRRC7	protein_coding	-2.73653e-06	0.0052554	0.5552
ENSG00000251023	AC114980.1	sense_intronic	-1.47323e-06	0.00528529	0.5552
ENSG00000140545	MFGE8	protein_coding	-2.12571e-06	0.00533469	0.5552
ENSG00000011405	PIK3C2A	protein_coding	-6.88156e-07	0.00535208	0.5552
ENSG00000162601	MYSM1	protein_coding	-7.17493e-07	0.00537995	0.5552
ENSG00000188536	HBA2	protein_coding	5.02786e-06	0.005416	0.5552
ENSG00000157637	SLC38A10	protein_coding	8.21377e-07	0.0054228	0.5552
ENSG00000188404	SELL	protein_coding	2.30363e-06	0.00550624	0.5552
ENSG00000180448	ARHGAP45	protein_coding	1.71564e-06	0.00553173	0.5552
ENSG00000136717	BIN1	protein_coding	9.10409e-07	0.00555681	0.5552
ENSG00000044524	EPHA3	protein_coding	-1.92423e-06	0.00561461	0.5552
ENSG00000184347	SLIT3	protein_coding	-2.42028e-06	0.00561589	0.5552
ENSG00000278053	DDX52	protein_coding	-7.62555e-07	0.0056173	0.5552
ENSG00000182050	MGAT4C	protein_coding	-3.51967e-06	0.005639	0.5552
ENSG00000069956	MAPK6	protein_coding	-8.43274e-07	0.00567852	0.5552
ENSG00000143641	GALNT2	protein_coding	1.33207e-06	0.005729	0.5552
ENSG00000103313	MEFV	protein_coding	2.68092e-06	0.00575662	0.5552
ENSG00000167770	OTUB1	protein_coding	6.84672e-07	0.00578268	0.5552
ENSG00000113248	PCDHB15	protein_coding	-1.72371e-06	0.00584701	0.5552
ENSG00000165879	FRAT1	protein_coding	1.54202e-06	0.00586319	0.5552
ENSG00000273038	AL365203.2	lincRNA	-1.97052e-06	0.00589663	0.5552
ENSG00000136490	LIMD2	protein_coding	1.76991e-06	0.00592827	0.5552
ENSG00000176087	SLC35A4	protein_coding	8.47755e-07	0.00593436	0.5552
ENSG00000172345	STARD5	protein_coding	1.86766e-06	0.00603087	0.5552
ENSG00000169604	ANTXR1	protein_coding	-1.84067e-06	0.00607001	0.5552
ENSG00000167705	RILP	protein_coding	1.01985e-06	0.0060792	0.5552
ENSG00000125798	FOXA2	protein_coding	2.0522e-06	0.00617937	0.5552
ENSG00000197748	CFAP43	protein_coding	-1.66169e-06	0.00619017	0.5552
ENSG00000269929	AL158152.1	lincRNA	-1.69528e-06	0.00628726	0.5552
ENSG00000175137	SH3BP5L	protein_coding	8.61233e-07	0.00632565	0.5552
ENSG00000126773	PCNX4	protein_coding	-4.82754e-07	0.00635881	0.5552
ENSG00000122557	HERPUD2	protein_coding	-6.99477e-07	0.00648428	0.5552
ENSG00000115942	ORC2	protein_coding	1.1313e-06	0.00654359	0.5552
ENSG00000076716	GPC4	protein_coding	-2.47438e-06	0.00654781	0.5552
ENSG00000142347	MYO1F	protein_coding	1.48496e-06	0.00656714	0.5552
ENSG00000204839	MROH6	protein_coding	2.95075e-06	0.00657724	0.5552
ENSG00000172059	KLF11	protein_coding	1.58707e-06	0.00660459	0.5552
ENSG00000140691	ARMC5	protein_coding	1.16388e-06	0.00663009	0.5552
ENSG00000182150	ERCC6L2	protein_coding	-5.18804e-07	0.00664398	0.5552
ENSG00000130881	LRP3	protein_coding	1.15563e-06	0.0067959	0.5552
ENSG00000198315	ZKSCAN8	protein_coding	-6.00047e-07	0.00694371	0.5552
ENSG00000181274	FRAT2	protein_coding	1.38333e-06	0.00694791	0.5552
ENSG00000104343	UBE2W	protein_coding	-6.87521e-07	0.00697415	0.5552
ENSG00000205726	ITSN1	protein_coding	7.38251e-07	0.00697956	0.5552
ENSG00000110330	BIRC2	protein_coding	-5.74246e-07	0.00703712	0.5552
ENSG00000114127	XRN1	protein_coding	-6.5392e-07	0.00703712	0.5552
ENSG00000100403	ZC3H7B	protein_coding	1.025e-06	0.00705057	0.5552
ENSG00000109339	MAPK10	protein_coding	-1.53408e-06	0.00705338	0.5552
ENSG00000111913	RIPOR2	protein_coding	1.65369e-06	0.00705941	0.5552
ENSG00000075399	VPS9D1	protein_coding	1.10658e-06	0.00708828	0.5552
ENSG00000065268	WDR18	protein_coding	1.31929e-06	0.00709651	0.5552
ENSG00000122223	CD244	protein_coding	2.01655e-06	0.00713336	0.5552
ENSG00000077312	SNRPA	protein_coding	7.95124e-07	0.00713984	0.5552
ENSG00000105374	NKG7	protein_coding	2.23242e-06	0.00715404	0.5552
ENSG00000284959	AC007262.2	antisense	-1.2839e-06	0.00718078	0.5552
ENSG00000115523	GNLY	protein_coding	3.01585e-06	0.00718348	0.5552
ENSG00000115904	SOS1	protein_coding	-4.87252e-07	0.00720214	0.5552
ENSG00000084636	COL16A1	protein_coding	-2.4878e-06	0.0073118	0.5552
ENSG00000213096	ZNF254	protein_coding	-1.00944e-06	0.00735373	0.5552
ENSG00000181036	FCRL6	protein_coding	2.4424e-06	0.00739293	0.5552
ENSG00000163138	PACRGL	protein_coding	-7.52971e-07	0.0074535	0.5552
ENSG00000217128	FNIP1	protein_coding	-6.32722e-07	0.00756716	0.5552
ENSG00000127914	AKAP9	protein_coding	-6.72739e-07	0.00757106	0.5552
ENSG00000107738	VSIR	protein_coding	1.61601e-06	0.00759721	0.5552
ENSG00000028203	VEZT	protein_coding	-5.14598e-07	0.00761354	0.5552
ENSG00000204315	FKBPL	protein_coding	1.48995e-06	0.00761864	0.5552
ENSG00000088298	EDEM2	protein_coding	7.5793e-07	0.00770185	0.5552
ENSG00000102466	FGF14	protein_coding	-4.71376e-06	0.00775555	0.5552
ENSG00000110934	BIN2	protein_coding	1.65497e-06	0.00784986	0.5552
ENSG00000135338	LCA5	protein_coding	-1.64175e-06	0.00794912	0.5552
ENSG00000144320	LNPK	protein_coding	-8.00831e-07	0.00797501	0.5552
ENSG00000166233	ARIH1	protein_coding	-4.02014e-07	0.00799962	0.5552
ENSG00000198502	HLA-DRB5	protein_coding	3.47369e-06	0.00801487	0.5552
ENSG00000152413	HOMER1	protein_coding	-2.35812e-06	0.0080383	0.5552
ENSG00000152219	ARL14EP	protein_coding	-9.29808e-07	0.0080485	0.5552
ENSG00000007264	MATK	protein_coding	2.06144e-06	0.00813722	0.5552
ENSG00000167910	CYP7A1	protein_coding	-5.327e-06	0.00813999	0.5552
ENSG00000090971	NAT14	protein_coding	1.6911e-06	0.00814785	0.5552
ENSG00000268869	ESPNP	transcribed_unprocessed_pseudogene	2.6531e-06	0.00816159	0.5552
ENSG00000151502	VPS26B	protein_coding	5.72841e-07	0.00820079	0.5552
ENSG00000088356	PDRG1	protein_coding	9.78487e-07	0.00820808	0.5552
ENSG00000170624	SGCD	protein_coding	-2.28345e-06	0.00823332	0.5552
ENSG00000107669	ATE1	protein_coding	-6.30533e-07	0.00824831	0.5552
ENSG00000180423	HARBI1	protein_coding	1.55933e-06	0.00825645	0.5552
ENSG00000125848	FLRT3	protein_coding	-2.29956e-06	0.00827895	0.5552
ENSG00000155975	VPS37A	protein_coding	-7.0046e-07	0.0083003	0.5552
ENSG00000171150	SOCS5	protein_coding	-6.01135e-07	0.00832449	0.5552
ENSG00000135968	GCC2	protein_coding	-9.00665e-07	0.00832777	0.5552
ENSG00000171747	LGALS4	protein_coding	-3.9469e-06	0.00833539	0.5552
ENSG00000119720	NRDE2	protein_coding	9.19777e-07	0.00835148	0.5552
ENSG00000145147	SLIT2	protein_coding	-1.56692e-06	0.00839636	0.5552
ENSG00000140368	PSTPIP1	protein_coding	1.84303e-06	0.00839772	0.5552
ENSG00000150681	RGS18	protein_coding	2.48914e-06	0.0084029	0.5552
ENSG00000256229	ZNF486	protein_coding	-2.02408e-06	0.00845045	0.5552
ENSG00000213903	LTB4R	protein_coding	1.23633e-06	0.00851233	0.5552
ENSG00000196453	ZNF777	protein_coding	9.75121e-07	0.00856789	0.5552
ENSG00000175984	DENND2C	protein_coding	-8.59192e-07	0.00858303	0.5552
ENSG00000205189	ZBTB10	protein_coding	-9.23376e-07	0.00858572	0.5552
ENSG00000249173	LINC01093	lincRNA	2.04964e-06	0.00867499	0.5552
ENSG00000210100	MT-TI	Mt_tRNA	-3.62683e-06	0.00868042	0.5552
ENSG00000160075	SSU72	protein_coding	4.68956e-07	0.00871138	0.5552
ENSG00000140092	FBLN5	protein_coding	-2.16643e-06	0.00875319	0.5552
ENSG00000164953	TMEM67	protein_coding	-1.13954e-06	0.00885194	0.5552
ENSG00000188981	MSANTD1	protein_coding	1.40663e-06	0.00899311	0.5552
ENSG00000163322	ABRAXAS1	protein_coding	-1.23796e-06	0.00900042	0.5552
ENSG00000002919	SNX11	protein_coding	8.07089e-07	0.00903713	0.5552
ENSG00000283526	PRRT1B	protein_coding	1.67543e-06	0.00904049	0.5552
ENSG00000157379	DHRS1	protein_coding	1.03277e-06	0.00908087	0.5552
ENSG00000114796	KLHL24	protein_coding	-7.64091e-07	0.00912013	0.5552
ENSG00000164327	RICTOR	protein_coding	-7.25314e-07	0.00918918	0.5552
ENSG00000196620	UGT2B15	protein_coding	-1.3454e-06	0.00933562	0.5552
ENSG00000140832	MARVELD3	protein_coding	-1.15954e-06	0.0093392	0.5552
ENSG00000160256	FAM207A	protein_coding	9.92182e-07	0.00934739	0.5552
ENSG00000111679	PTPN6	protein_coding	1.04879e-06	0.00935263	0.5552
ENSG00000145780	FEM1C	protein_coding	-8.56806e-07	0.00937202	0.5552
ENSG00000081760	AACS	protein_coding	-1.63293e-06	0.00948657	0.5552
ENSG00000135930	EIF4E2	protein_coding	5.8058e-07	0.00950654	0.5552
ENSG00000269313	MAGIX	protein_coding	1.64883e-06	0.00951001	0.5552
ENSG00000149084	HSD17B12	protein_coding	-1.53457e-06	0.00953608	0.5552
ENSG00000139910	NOVA1	protein_coding	-1.91702e-06	0.00955697	0.5552
ENSG00000137502	RAB30	protein_coding	-8.96925e-07	0.00956126	0.5552
ENSG00000172465	TCEAL1	protein_coding	-1.14435e-06	0.00958603	0.5552
ENSG00000238227	TMEM250	protein_coding	8.72093e-07	0.00960314	0.5552
ENSG00000106636	YKT6	protein_coding	7.5764e-07	0.00963112	0.5552
ENSG00000173744	AGFG1	protein_coding	-7.88323e-07	0.00963578	0.5552
ENSG00000179627	ZBTB42	protein_coding	1.09528e-06	0.00968769	0.5552
ENSG00000154080	CHST9	protein_coding	-2.16678e-06	0.00983652	0.5552
ENSG00000162300	ZFPL1	protein_coding	6.9597e-07	0.00988551	0.5552
ENSG00000164694	FNDC1	protein_coding	-3.34476e-06	0.00990165	0.5552
ENSG00000100578	KIAA0586	protein_coding	-6.14052e-07	0.00993889	0.5552
ENSG00000181472	ZBTB2	protein_coding	-9.8496e-07	0.00996649	0.5552
ENSG00000170946	DNAJC24	protein_coding	-7.58274e-07	0.00997178	0.5552
ENSG00000198521	ZNF43	protein_coding	-1.27611e-06	0.0100005	0.5552
ENSG00000285725	AC004967.2	processed_transcript	-1.11004e-06	0.0100017	0.5552
ENSG00000143702	CEP170	protein_coding	-6.99553e-07	0.0100187	0.5552
ENSG00000267444	SMUG1P1	processed_pseudogene	1.95853e-06	0.0100256	0.5552
ENSG00000140090	SLC24A4	protein_coding	2.1852e-06	0.01006	0.5552
ENSG00000186479	RGS7BP	protein_coding	-2.26236e-06	0.0101545	0.5552
ENSG00000162971	TYW5	protein_coding	-6.30356e-07	0.0101706	0.5552
ENSG00000179862	CITED4	protein_coding	1.71537e-06	0.0101801	0.5552
ENSG00000168884	TNIP2	protein_coding	8.87032e-07	0.010297	0.5552
ENSG00000112186	CAP2	protein_coding	-1.51675e-06	0.0103071	0.5552
ENSG00000152256	PDK1	protein_coding	-9.08176e-07	0.0103158	0.5552
ENSG00000091164	TXNL1	protein_coding	-9.07035e-07	0.0103555	0.5552
ENSG00000198015	MRPL42	protein_coding	-6.0783e-07	0.0103866	0.5552
ENSG00000047634	SCML1	protein_coding	-8.27152e-07	0.0103972	0.5552
ENSG00000085365	SCAMP1	protein_coding	-8.93369e-07	0.0104059	0.5552
ENSG00000073614	KDM5A	protein_coding	-4.03619e-07	0.0104159	0.5552
ENSG00000174326	SLC16A11	protein_coding	2.24845e-06	0.0104795	0.5552
ENSG00000137871	ZNF280D	protein_coding	-7.04877e-07	0.0105084	0.5552
ENSG00000115275	MOGS	protein_coding	6.08982e-07	0.0105218	0.5552
ENSG00000095794	CREM	protein_coding	9.52673e-07	0.0105647	0.5552
ENSG00000121440	PDZRN3	protein_coding	-1.72341e-06	0.0105693	0.5552
ENSG00000243466	IGKV1-5	IG_V_gene	-3.45267e-06	0.0106283	0.5552
ENSG00000117335	CD46	protein_coding	-6.36829e-07	0.010646	0.5552
ENSG00000274750	HIST1H3E	protein_coding	-1.63909e-06	0.0106577	0.5552
ENSG00000188158	NHS	protein_coding	-1.7706e-06	0.0107053	0.5552
ENSG00000105865	DUS4L	protein_coding	-8.73834e-07	0.0107056	0.5552
ENSG00000129292	PHF20L1	protein_coding	-6.5735e-07	0.0108943	0.560688
ENSG00000103495	MAZ	protein_coding	8.50094e-07	0.0109629	0.560688
ENSG00000246985	SOCS2-AS1	processed_transcript	2.93559e-06	0.0109823	0.560688
ENSG00000102879	CORO1A	protein_coding	1.50495e-06	0.0110187	0.560688
ENSG00000165338	HECTD2	protein_coding	-1.04671e-06	0.0110474	0.560688
ENSG00000004766	VPS50	protein_coding	-6.48471e-07	0.0110902	0.560688
ENSG00000143546	S100A8	protein_coding	4.19047e-06	0.0110962	0.560688
ENSG00000107771	CCSER2	protein_coding	-6.43312e-07	0.0111057	0.560688
ENSG00000225361	PPP1R26-AS1	antisense	1.58381e-06	0.011178	0.562308
ENSG00000102078	SLC25A14	protein_coding	-9.75162e-07	0.0112365	0.562308
ENSG00000276334	AL133243.2	sense_intronic	-9.15421e-07	0.0113415	0.562308
ENSG00000160883	HK3	protein_coding	1.92941e-06	0.0114088	0.562308
ENSG00000132294	EFR3A	protein_coding	-6.91031e-07	0.0114095	0.562308
ENSG00000144357	UBR3	protein_coding	-5.50243e-07	0.0114148	0.562308
ENSG00000198668	CALM1	protein_coding	8.02157e-07	0.0114441	0.562308
ENSG00000273148	AL035563.1	lincRNA	1.37057e-06	0.0114471	0.562308
ENSG00000279616	AL096817.1	TEC	-1.72801e-06	0.0115052	0.562308
ENSG00000152580	IGSF10	protein_coding	-2.47819e-06	0.0115473	0.562308
ENSG00000164463	CREBRF	protein_coding	-6.29318e-07	0.0116221	0.562308
ENSG00000115234	SNX17	protein_coding	5.44696e-07	0.0116366	0.562308
ENSG00000011454	RABGAP1	protein_coding	-4.6848e-07	0.0116421	0.562308
ENSG00000122870	BICC1	protein_coding	-1.78649e-06	0.0116835	0.562308
ENSG00000169718	DUS1L	protein_coding	7.14856e-07	0.0117279	0.562308
ENSG00000141569	TRIM65	protein_coding	9.89019e-07	0.011774	0.562308
ENSG00000102893	PHKB	protein_coding	-5.78672e-07	0.0118095	0.562308
ENSG00000156521	TYSND1	protein_coding	7.83352e-07	0.0118275	0.562308
ENSG00000128602	SMO	protein_coding	9.45339e-07	0.0118384	0.562308
ENSG00000160087	UBE2J2	protein_coding	6.59085e-07	0.0120083	0.564181
ENSG00000102081	FMR1	protein_coding	-6.65925e-07	0.0120423	0.564181
ENSG00000123352	SPATS2	protein_coding	-1.03329e-06	0.0120724	0.564181
ENSG00000121350	PYROXD1	protein_coding	-1.17942e-06	0.0121367	0.564181
ENSG00000068028	RASSF1	protein_coding	1.00483e-06	0.0122528	0.564181
ENSG00000052802	MSMO1	protein_coding	-2.91109e-06	0.0122563	0.564181
ENSG00000279811	AC093330.2	TEC	1.62734e-06	0.0123802	0.564181
ENSG00000101216	GMEB2	protein_coding	7.88641e-07	0.0124195	0.564181
ENSG00000128604	IRF5	protein_coding	1.00733e-06	0.012439	0.564181
ENSG00000197603	CPLANE1	protein_coding	-6.8284e-07	0.0124553	0.564181
ENSG00000085265	FCN1	protein_coding	2.52242e-06	0.0124658	0.564181
ENSG00000170017	ALCAM	protein_coding	-9.1044e-07	0.0124759	0.564181
ENSG00000172845	SP3	protein_coding	-5.89389e-07	0.0124779	0.564181
ENSG00000121749	TBC1D15	protein_coding	-7.76149e-07	0.012498	0.564181
ENSG00000198858	R3HDM4	protein_coding	9.33817e-07	0.0125298	0.564181
ENSG00000152484	USP12	protein_coding	-6.96792e-07	0.0125639	0.564181
ENSG00000169733	RFNG	protein_coding	8.98788e-07	0.0125927	0.564181
ENSG00000114861	FOXP1	protein_coding	-1.04747e-06	0.0125946	0.564181
ENSG00000109929	SC5D	protein_coding	-1.97828e-06	0.0125965	0.564181
ENSG00000183161	FANCF	protein_coding	7.14756e-07	0.0126354	0.564181
ENSG00000188419	CHM	protein_coding	-7.06231e-07	0.0128003	0.564181
ENSG00000141232	TOB1	protein_coding	-1.15506e-06	0.012822	0.564181
ENSG00000151849	CENPJ	protein_coding	-9.8822e-07	0.0128364	0.564181
ENSG00000134962	KLB	protein_coding	-1.88796e-06	0.0128463	0.564181
ENSG00000085224	ATRX	protein_coding	-5.53299e-07	0.0128902	0.564181
ENSG00000137962	ARHGAP29	protein_coding	-9.24249e-07	0.0128906	0.564181
ENSG00000107679	PLEKHA1	protein_coding	-5.81673e-07	0.0130255	0.564181
ENSG00000213020	ZNF611	protein_coding	-9.75106e-07	0.0131012	0.564181
ENSG00000196284	SUPT3H	protein_coding	-1.34716e-06	0.0131042	0.564181
ENSG00000139974	SLC38A6	protein_coding	-8.90411e-07	0.0131446	0.564181
ENSG00000165895	ARHGAP42	protein_coding	-7.85446e-07	0.0132205	0.564181
ENSG00000163563	MNDA	protein_coding	2.04625e-06	0.0132288	0.564181
ENSG00000134531	EMP1	protein_coding	-2.56081e-06	0.0132354	0.564181
ENSG00000186517	ARHGAP30	protein_coding	1.54234e-06	0.0132475	0.564181
ENSG00000158258	CLSTN2	protein_coding	-2.30941e-06	0.0132996	0.564181
ENSG00000198075	SULT1C4	protein_coding	-1.93094e-06	0.0133132	0.564181
ENSG00000183722	LHFPL6	protein_coding	-1.84902e-06	0.0133892	0.564181
ENSG00000129187	DCTD	protein_coding	7.24748e-07	0.0134019	0.564181
ENSG00000120915	EPHX2	protein_coding	8.1407e-07	0.0134194	0.564181
ENSG00000066136	NFYC	protein_coding	6.79287e-07	0.0134494	0.564181
ENSG00000184281	TSSC4	protein_coding	9.83465e-07	0.0134594	0.564181
ENSG00000145348	TBCK	protein_coding	-5.09188e-07	0.0134761	0.564181
ENSG00000196814	MVB12B	protein_coding	9.46804e-07	0.0134923	0.564181
ENSG00000177051	FBXO46	protein_coding	9.48199e-07	0.0135736	0.564181
ENSG00000065243	PKN2	protein_coding	-4.76278e-07	0.0135863	0.564181
ENSG00000198464	ZNF480	protein_coding	-9.43914e-07	0.0136489	0.564181
ENSG00000226891	LINC01359	processed_transcript	-1.50132e-06	0.0136679	0.564181
ENSG00000138593	SECISBP2L	protein_coding	-4.61238e-07	0.0136889	0.564181
ENSG00000177106	EPS8L2	protein_coding	1.32088e-06	0.013691	0.564181
ENSG00000083642	PDS5B	protein_coding	-6.73289e-07	0.0138107	0.566155
ENSG00000152944	MED21	protein_coding	-7.48996e-07	0.0138132	0.566155
ENSG00000102595	UGGT2	protein_coding	-7.84117e-07	0.0139128	0.566778
ENSG00000183549	ACSM5	protein_coding	1.32949e-06	0.0139318	0.566778
ENSG00000145390	USP53	protein_coding	-7.29654e-07	0.0139713	0.566778
ENSG00000103549	RNF40	protein_coding	5.60921e-07	0.0139771	0.566778
ENSG00000050165	DKK3	protein_coding	-2.09826e-06	0.0140282	0.567342
ENSG00000285417	BX571818.1	transcribed_unitary_pseudogene	-3.39969e-06	0.0141265	0.569807
ENSG00000118496	FBXO30	protein_coding	-7.94732e-07	0.0141968	0.569917
ENSG00000182400	TRAPPC6B	protein_coding	-7.62891e-07	0.014239	0.569917
ENSG00000133067	LGR6	protein_coding	-2.78176e-06	0.0142738	0.569917
ENSG00000177425	PAWR	protein_coding	-8.00502e-07	0.0142788	0.569917
ENSG00000142892	PIGK	protein_coding	-9.93899e-07	0.0143809	0.570915
ENSG00000258640	RPL21P5	processed_pseudogene	-1.69836e-06	0.0144181	0.570915
ENSG00000169031	COL4A3	protein_coding	-2.64407e-06	0.0144524	0.570915
ENSG00000136051	WASHC4	protein_coding	-6.76827e-07	0.0144843	0.570915
ENSG00000183741	CBX6	protein_coding	1.07542e-06	0.0145479	0.570915
ENSG00000176022	B3GALT6	protein_coding	9.5266e-07	0.0145506	0.570915
ENSG00000232442	MHENCR	antisense	1.3161e-06	0.014586	0.570915
ENSG00000123636	BAZ2B	protein_coding	-5.88037e-07	0.0146033	0.570915
ENSG00000069966	GNB5	protein_coding	-9.67336e-07	0.0148678	0.574386
ENSG00000036257	CUL3	protein_coding	-6.56894e-07	0.0148723	0.574386
ENSG00000173992	CCS	protein_coding	8.03845e-07	0.0149207	0.574386
ENSG00000164674	SYTL3	protein_coding	1.70629e-06	0.014955	0.574386
ENSG00000134363	FST	protein_coding	-2.87392e-06	0.0150265	0.574386
ENSG00000166471	TMEM41B	protein_coding	-9.49827e-07	0.0151269	0.574386
ENSG00000196810	CTBP1-DT	antisense	8.05142e-07	0.0151733	0.574386
ENSG00000167658	EEF2	protein_coding	6.374e-07	0.0152073	0.574386
ENSG00000219607	PPP1R3G	protein_coding	-3.35306e-06	0.0152335	0.574386
ENSG00000168172	HOOK3	protein_coding	-5.9572e-07	0.0152676	0.574386
ENSG00000133606	MKRN1	protein_coding	4.20456e-07	0.0152837	0.574386
ENSG00000186104	CYP2R1	protein_coding	-6.7906e-07	0.0153035	0.574386
ENSG00000171492	LRRC8D	protein_coding	-6.7006e-07	0.0153103	0.574386
ENSG00000160993	ALKBH4	protein_coding	8.40454e-07	0.0153685	0.574386
ENSG00000196865	NHLRC2	protein_coding	-5.98602e-07	0.0153779	0.574386
ENSG00000145675	PIK3R1	protein_coding	8.99221e-07	0.0153858	0.574386
ENSG00000196172	ZNF681	protein_coding	-1.98125e-06	0.0154274	0.574386
ENSG00000275234	AC010503.4	antisense	-1.12763e-06	0.0154279	0.574386
ENSG00000160255	ITGB2	protein_coding	1.491e-06	0.0154826	0.574386
ENSG00000183258	DDX41	protein_coding	5.28077e-07	0.0154932	0.574386
ENSG00000274605	AL355338.1	lincRNA	1.45178e-06	0.0155083	0.574386
ENSG00000261799	AC007406.5	sense_overlapping	-8.64802e-07	0.0155318	0.574386
ENSG00000138433	CIR1	protein_coding	-7.43469e-07	0.0155774	0.574386
ENSG00000166012	TAF1D	protein_coding	-8.97513e-07	0.0156118	0.574386
ENSG00000018189	RUFY3	protein_coding	-5.55336e-07	0.0156339	0.574386
ENSG00000138030	KHK	protein_coding	1.15332e-06	0.0157021	0.575505
ENSG00000106299	WASL	protein_coding	-6.85757e-07	0.0157995	0.577044
ENSG00000196363	WDR5	protein_coding	7.23748e-07	0.0158198	0.577044
ENSG00000205765	C5orf51	protein_coding	-6.81597e-07	0.0158994	0.578563
ENSG00000271503	CCL5	protein_coding	2.13104e-06	0.0159535	0.578624
ENSG00000136881	BAAT	protein_coding	-1.34856e-06	0.0159853	0.578624
ENSG00000152475	ZNF837	protein_coding	1.40018e-06	0.0160149	0.578624
ENSG00000068650	ATP11A	protein_coding	7.47394e-07	0.0160978	0.579167
ENSG00000014824	SLC30A9	protein_coding	-5.27865e-07	0.0161343	0.579167
ENSG00000103148	NPRL3	protein_coding	8.41231e-07	0.0161708	0.579167
ENSG00000136286	MYO1G	protein_coding	1.6581e-06	0.0161819	0.579167
ENSG00000164031	DNAJB14	protein_coding	-7.05671e-07	0.0162821	0.579868
ENSG00000127993	RBM48	protein_coding	-7.94466e-07	0.0163069	0.579868
ENSG00000078401	EDN1	protein_coding	-2.09131e-06	0.0163156	0.579868
ENSG00000197226	TBC1D9B	protein_coding	7.20776e-07	0.0163927	0.581255
ENSG00000145241	CENPC	protein_coding	-7.7357e-07	0.0164684	0.581634
ENSG00000266801	AC009137.2	sense_intronic	1.57026e-06	0.0164797	0.581634
ENSG00000198771	RCSD1	protein_coding	1.17728e-06	0.0165801	0.583807
ENSG00000107829	FBXW4	protein_coding	6.15028e-07	0.0166179	0.583807
ENSG00000148719	DNAJB12	protein_coding	5.32346e-07	0.0166874	0.584902
ENSG00000105373	NOP53	protein_coding	7.11585e-07	0.0168528	0.586438
ENSG00000186716	BCR	protein_coding	5.93653e-07	0.0168542	0.586438
ENSG00000129682	FGF13	protein_coding	-1.79931e-06	0.0168952	0.586438
ENSG00000072274	TFRC	protein_coding	-1.49731e-06	0.0169316	0.586438
ENSG00000009413	REV3L	protein_coding	-4.8521e-07	0.016995	0.586438
ENSG00000197461	PDGFA	protein_coding	-1.70367e-06	0.0170483	0.586438
ENSG00000118412	CASP8AP2	protein_coding	-5.65403e-07	0.0170742	0.586438
ENSG00000169203	NPIPB12	protein_coding	-1.87748e-06	0.0171463	0.586438
ENSG00000134480	CCNH	protein_coding	-5.49223e-07	0.017162	0.586438
ENSG00000137770	CTDSPL2	protein_coding	-6.26042e-07	0.0171668	0.586438
ENSG00000124203	ZNF831	protein_coding	1.83788e-06	0.0172229	0.586438
ENSG00000221823	PPP3R1	protein_coding	-8.54335e-07	0.0172393	0.586438
ENSG00000186575	NF2	protein_coding	6.02161e-07	0.0173074	0.586438
ENSG00000104969	SGTA	protein_coding	5.96569e-07	0.0173331	0.586438
ENSG00000103544	VPS35L	protein_coding	-4.49158e-07	0.017426	0.586438
ENSG00000144857	BOC	protein_coding	-2.62315e-06	0.0174397	0.586438
ENSG00000148516	ZEB1	protein_coding	-6.05968e-07	0.0174488	0.586438
ENSG00000067533	RRP15	protein_coding	-8.3874e-07	0.0174886	0.586438
ENSG00000185905	C16orf54	protein_coding	1.74004e-06	0.0174963	0.586438
ENSG00000197044	ZNF441	protein_coding	-9.70931e-07	0.0175207	0.586438
ENSG00000072195	SPEG	protein_coding	-2.70769e-06	0.0176576	0.586438
ENSG00000198919	DZIP3	protein_coding	-7.69522e-07	0.0176604	0.586438
ENSG00000166046	TCP11L2	protein_coding	-9.7102e-07	0.0176981	0.586438
ENSG00000021776	AQR	protein_coding	-4.51263e-07	0.0177077	0.586438
ENSG00000183048	SLC25A10	protein_coding	1.14991e-06	0.0177801	0.586438
ENSG00000169220	RGS14	protein_coding	1.11561e-06	0.0177893	0.586438
ENSG00000164144	ARFIP1	protein_coding	-6.61835e-07	0.0178242	0.586438
ENSG00000133740	E2F5	protein_coding	-1.41669e-06	0.0179467	0.586438
ENSG00000117533	VAMP4	protein_coding	-7.63181e-07	0.018035	0.586438
ENSG00000166925	TSC22D4	protein_coding	9.81054e-07	0.0180733	0.586438
ENSG00000134146	DPH6	protein_coding	-6.68178e-07	0.0181537	0.586438
ENSG00000173020	GRK2	protein_coding	9.26972e-07	0.0181843	0.586438
ENSG00000236849	LINC01474	lincRNA	-1.55765e-06	0.0182441	0.586438
ENSG00000072364	AFF4	protein_coding	-5.56225e-07	0.0182606	0.586438
ENSG00000117000	RLF	protein_coding	-5.31783e-07	0.0182897	0.586438
ENSG00000101447	FAM83D	protein_coding	1.95907e-06	0.0183204	0.586438
ENSG00000147162	OGT	protein_coding	-5.23753e-07	0.0184363	0.586438
ENSG00000099139	PCSK5	protein_coding	-1.57851e-06	0.0185396	0.586438
ENSG00000273768	RF00003	snRNA	3.10095e-06	0.0185685	0.586438
ENSG00000154134	ROBO3	protein_coding	-1.69267e-06	0.0185928	0.586438
ENSG00000110057	UNC93B1	protein_coding	1.13749e-06	0.01861	0.586438
ENSG00000103932	RPAP1	protein_coding	6.10805e-07	0.018619	0.586438
ENSG00000121741	ZMYM2	protein_coding	-4.82685e-07	0.0187011	0.586438
ENSG00000139117	CPNE8	protein_coding	-6.56109e-07	0.0187338	0.586438
ENSG00000136247	ZDHHC4	protein_coding	5.72312e-07	0.0187482	0.586438
ENSG00000112972	HMGCS1	protein_coding	-4.29945e-06	0.0187522	0.586438
ENSG00000158321	AUTS2	protein_coding	1.02621e-06	0.018791	0.586438
ENSG00000130717	UCK1	protein_coding	5.88626e-07	0.0187921	0.586438
ENSG00000116747	TROVE2	protein_coding	-5.5234e-07	0.0188031	0.586438
ENSG00000147257	GPC3	protein_coding	-4.22167e-06	0.0188329	0.586438
ENSG00000230630	DNM3OS	antisense	-1.51796e-06	0.018881	0.586438
ENSG00000146247	PHIP	protein_coding	-5.71522e-07	0.0189418	0.586438
ENSG00000066557	LRRC40	protein_coding	-8.09065e-07	0.0189573	0.586438
ENSG00000067992	PDK3	protein_coding	8.36114e-07	0.0189729	0.586438
ENSG00000237310	GS1-124K5.4	lincRNA	1.38973e-06	0.019036	0.586438
ENSG00000156675	RAB11FIP1	protein_coding	5.67471e-07	0.0190815	0.586438
ENSG00000204577	LILRB3	protein_coding	1.87273e-06	0.0191178	0.586438
ENSG00000106804	C5	protein_coding	-1.13018e-06	0.0191978	0.586438
ENSG00000228106	AL392172.1	lincRNA	-1.29271e-06	0.0192068	0.586438
ENSG00000265491	RNF115	protein_coding	-6.19828e-07	0.0192222	0.586438
ENSG00000280234	AC124303.2	TEC	-1.97218e-06	0.0192636	0.586438
ENSG00000069424	KCNAB2	protein_coding	1.93996e-06	0.0192755	0.586438
ENSG00000111052	LIN7A	protein_coding	-9.37522e-07	0.0193459	0.586438
ENSG00000260244	AC104083.1	sense_overlapping	-1.34808e-06	0.019389	0.586438
ENSG00000106615	RHEB	protein_coding	-8.7713e-07	0.0193922	0.586438
ENSG00000135439	AGAP2	protein_coding	1.39219e-06	0.0194131	0.586438
ENSG00000152558	TMEM123	protein_coding	-8.42496e-07	0.0194698	0.586438
ENSG00000178425	NT5DC1	protein_coding	-6.88315e-07	0.019568	0.586438
ENSG00000118298	CA14	protein_coding	2.85257e-06	0.0195701	0.586438
ENSG00000180182	MED14	protein_coding	-4.41835e-07	0.0196614	0.586438
ENSG00000165355	FBXO33	protein_coding	-7.68505e-07	0.0196722	0.586438
ENSG00000075407	ZNF37A	protein_coding	-5.89336e-07	0.0196854	0.586438
ENSG00000171608	PIK3CD	protein_coding	1.49257e-06	0.0197421	0.586438
ENSG00000141540	TTYH2	protein_coding	1.34026e-06	0.0197849	0.586438
ENSG00000121644	DESI2	protein_coding	-5.93338e-07	0.0197869	0.586438
ENSG00000150787	PTS	protein_coding	1.30837e-06	0.0197924	0.586438
ENSG00000147804	SLC39A4	protein_coding	2.2784e-06	0.0198053	0.586438
ENSG00000226137	BAIAP2-DT	lincRNA	9.18121e-07	0.0198334	0.586438
ENSG00000147548	NSD3	protein_coding	-4.11902e-07	0.0198518	0.586438
ENSG00000049759	NEDD4L	protein_coding	-1.17818e-06	0.0198671	0.586438
ENSG00000081052	COL4A4	protein_coding	-1.47399e-06	0.0198842	0.586438
ENSG00000106771	TMEM245	protein_coding	-6.5541e-07	0.0199189	0.586438
ENSG00000102349	KLF8	protein_coding	-1.60242e-06	0.0199236	0.586438
ENSG00000145782	ATG12	protein_coding	-5.1459e-07	0.0199904	0.586647
ENSG00000164896	FASTK	protein_coding	7.43608e-07	0.0200076	0.586647
ENSG00000157764	BRAF	protein_coding	-5.80571e-07	0.0200991	0.586815
ENSG00000162614	NEXN	protein_coding	-2.30608e-06	0.0201219	0.586815
ENSG00000188153	COL4A5	protein_coding	-1.38463e-06	0.020156	0.586815
ENSG00000252947	SCARNA1	scaRNA	-2.53263e-06	0.0202199	0.586815
ENSG00000091986	CCDC80	protein_coding	-2.40938e-06	0.0203303	0.586815
ENSG00000119333	WDR34	protein_coding	9.18899e-07	0.020353	0.586815
ENSG00000166024	R3HCC1L	protein_coding	-4.64104e-07	0.0203719	0.586815
ENSG00000223764	LINC02593	lincRNA	-1.91003e-06	0.0204328	0.586815
ENSG00000282221	AC119427.1	antisense	1.16044e-06	0.0204513	0.586815
ENSG00000110768	GTF2H1	protein_coding	-5.41469e-07	0.020541	0.586815
ENSG00000146457	WTAP	protein_coding	-5.63673e-07	0.0205463	0.586815
ENSG00000182853	VMO1	protein_coding	1.79771e-06	0.0206063	0.586815
ENSG00000141446	ESCO1	protein_coding	-5.68279e-07	0.0206375	0.586815
ENSG00000150636	CCDC102B	protein_coding	-1.29429e-06	0.0206542	0.586815
ENSG00000104960	PTOV1	protein_coding	5.36323e-07	0.0206692	0.586815
ENSG00000166165	CKB	protein_coding	-1.71001e-06	0.0207129	0.586815
ENSG00000125845	BMP2	protein_coding	-1.46755e-06	0.0207172	0.586815
ENSG00000180644	PRF1	protein_coding	2.1016e-06	0.0207281	0.586815
ENSG00000124279	FASTKD3	protein_coding	-9.26594e-07	0.0207867	0.586815
ENSG00000170832	USP32	protein_coding	-5.85119e-07	0.0208107	0.586815
ENSG00000259623	AC125257.1	sense_overlapping	-8.41538e-07	0.0208216	0.586815
ENSG00000168612	ZSWIM1	protein_coding	9.76866e-07	0.0209418	0.588591
ENSG00000161618	ALDH16A1	protein_coding	8.12432e-07	0.020987	0.588591
ENSG00000169991	IFFO2	protein_coding	1.03931e-06	0.0210147	0.588591
ENSG00000005884	ITGA3	protein_coding	-1.48861e-06	0.021039	0.588591
ENSG00000249437	NAIP	protein_coding	1.99907e-06	0.0211349	0.590191
ENSG00000169032	MAP2K1	protein_coding	1.18236e-06	0.0212056	0.590757
ENSG00000108306	FBXL20	protein_coding	-5.81467e-07	0.0212747	0.590757
ENSG00000101220	C20orf27	protein_coding	9.34617e-07	0.0213047	0.590757
ENSG00000200959	SNORA74A	snoRNA	-2.49875e-06	0.0213102	0.590757
ENSG00000102221	JADE3	protein_coding	-6.78532e-07	0.0213624	0.591129
ENSG00000100350	FOXRED2	protein_coding	9.85013e-07	0.0214597	0.591708
ENSG00000269825	AC022150.4	sense_intronic	-1.72724e-06	0.0215415	0.591708
ENSG00000122008	POLK	protein_coding	-6.4944e-07	0.0215451	0.591708
ENSG00000100368	CSF2RB	protein_coding	1.62702e-06	0.0216154	0.591708
ENSG00000115252	PDE1A	protein_coding	-1.29008e-06	0.0217022	0.591708
ENSG00000115085	ZAP70	protein_coding	1.56753e-06	0.0217038	0.591708
ENSG00000125871	MGME1	protein_coding	7.75009e-07	0.0217141	0.591708
ENSG00000134759	ELP2	protein_coding	-5.23923e-07	0.0217281	0.591708
ENSG00000066336	SPI1	protein_coding	1.62428e-06	0.0217758	0.591708
ENSG00000238197	PAXBP1-AS1	antisense	1.21937e-06	0.0217765	0.591708
ENSG00000197774	EME2	protein_coding	1.30541e-06	0.0218619	0.591708
ENSG00000080200	CRYBG3	protein_coding	-6.12678e-07	0.0219052	0.591708
ENSG00000100385	IL2RB	protein_coding	1.85287e-06	0.0219109	0.591708
ENSG00000131748	STARD3	protein_coding	6.55714e-07	0.0219266	0.591708
ENSG00000166819	PLIN1	protein_coding	2.02651e-06	0.0220532	0.594073
ENSG00000170085	SIMC1	protein_coding	1.17499e-06	0.0221208	0.594842
ENSG00000151694	ADAM17	protein_coding	-5.66174e-07	0.0221867	0.595432
ENSG00000102738	MRPS31	protein_coding	-6.593e-07	0.0222208	0.595432
ENSG00000155846	PPARGC1B	protein_coding	1.07873e-06	0.0223594	0.597506
ENSG00000148985	PGAP2	protein_coding	6.57364e-07	0.0223935	0.597506
ENSG00000111785	RIC8B	protein_coding	-8.73519e-07	0.022425	0.597506
ENSG00000196632	WNK3	protein_coding	-1.37995e-06	0.022455	0.597506
ENSG00000052126	PLEKHA5	protein_coding	-6.65998e-07	0.0225635	0.598546
ENSG00000104231	ZFAND1	protein_coding	-6.44165e-07	0.0225726	0.598546
ENSG00000241684	ADAMTS9-AS2	antisense	-1.58205e-06	0.0226332	0.599111
ENSG00000146856	AGBL3	protein_coding	-1.08128e-06	0.0227146	0.599403
ENSG00000164087	POC1A	protein_coding	1.18047e-06	0.0227594	0.599403
ENSG00000117569	PTBP2	protein_coding	-7.06364e-07	0.0227621	0.599403
ENSG00000113494	PRLR	protein_coding	-1.52066e-06	0.0228931	0.60124
ENSG00000168061	SAC3D1	protein_coding	1.28234e-06	0.0229108	0.60124
ENSG00000188994	ZNF292	protein_coding	-5.56136e-07	0.0229909	0.601543
ENSG00000077713	SLC25A43	protein_coding	-9.04628e-07	0.0230481	0.601543
ENSG00000102189	EEA1	protein_coding	-6.97587e-07	0.0233017	0.601543
ENSG00000278834	AC073508.3	antisense	1.07272e-06	0.0233269	0.601543
ENSG00000106546	AHR	protein_coding	-1.54927e-06	0.0233284	0.601543
ENSG00000153922	CHD1	protein_coding	-5.25978e-07	0.0233311	0.601543
ENSG00000136631	VPS45	protein_coding	-4.92648e-07	0.0233903	0.601543
ENSG00000165105	RASEF	protein_coding	-3.00284e-06	0.0234001	0.601543
ENSG00000160953	MUM1	protein_coding	7.42562e-07	0.0234594	0.601543
ENSG00000166669	ATF7IP2	protein_coding	-1.0445e-06	0.0234678	0.601543
ENSG00000122435	TRMT13	protein_coding	-6.91262e-07	0.023689	0.601543
ENSG00000154640	BTG3	protein_coding	-1.34574e-06	0.0237046	0.601543
ENSG00000107854	TNKS2	protein_coding	-4.68911e-07	0.0237525	0.601543
ENSG00000026297	RNASET2	protein_coding	9.3882e-07	0.0238105	0.601543
ENSG00000186615	KTN1-AS1	antisense	1.17092e-06	0.0238227	0.601543
ENSG00000041988	THAP3	protein_coding	7.64878e-07	0.0238863	0.601543
ENSG00000130812	ANGPTL6	protein_coding	8.91676e-07	0.023894	0.601543
ENSG00000247809	NR2F2-AS1	antisense	-1.00384e-06	0.0239325	0.601543
ENSG00000163864	NMNAT3	protein_coding	-1.02642e-06	0.0239365	0.601543
ENSG00000047346	FAM214A	protein_coding	-6.76348e-07	0.0239757	0.601543
ENSG00000204227	RING1	protein_coding	6.04899e-07	0.0240165	0.601543
ENSG00000107317	PTGDS	protein_coding	-2.63419e-06	0.0241074	0.601543
ENSG00000258056	AC009779.2	antisense	1.12275e-06	0.0241196	0.601543
ENSG00000141219	C17orf80	protein_coding	-6.02713e-07	0.0241562	0.601543
ENSG00000128626	MRPS12	protein_coding	8.45395e-07	0.0241648	0.601543
ENSG00000229589	ACVR2B-AS1	antisense	1.68818e-06	0.0241699	0.601543
ENSG00000089693	MLF2	protein_coding	6.65127e-07	0.0241798	0.601543
ENSG00000264575	LINC00526	lincRNA	9.70894e-07	0.024191	0.601543
ENSG00000101972	STAG2	protein_coding	-6.93701e-07	0.0241978	0.601543
ENSG00000244754	N4BP2L2	protein_coding	-4.20447e-07	0.0242265	0.601543
ENSG00000075711	DLG1	protein_coding	-4.3231e-07	0.024308	0.601543
ENSG00000203930	LINC00632	antisense	-4.15526e-06	0.0243352	0.601543
ENSG00000111877	MCM9	protein_coding	-5.02189e-07	0.0243558	0.601543
ENSG00000106692	FKTN	protein_coding	-6.38089e-07	0.0243732	0.601543
ENSG00000023909	GCLM	protein_coding	-1.17991e-06	0.0244086	0.601543
ENSG00000185215	TNFAIP2	protein_coding	1.52483e-06	0.0244097	0.601543
ENSG00000164548	TRA2A	protein_coding	-5.71403e-07	0.0245198	0.601543
ENSG00000204130	RUFY2	protein_coding	-5.76321e-07	0.0245431	0.601543
ENSG00000143382	ADAMTSL4	protein_coding	1.39756e-06	0.024544	0.601543
ENSG00000123329	ARHGAP9	protein_coding	1.55417e-06	0.0245508	0.601543
ENSG00000168806	LCMT2	protein_coding	7.25166e-07	0.0245902	0.601543
ENSG00000119912	IDE	protein_coding	-6.61906e-07	0.024655	0.601543
ENSG00000163743	RCHY1	protein_coding	-6.36999e-07	0.0246615	0.601543
ENSG00000103326	CAPN15	protein_coding	1.13796e-06	0.0246781	0.601543
ENSG00000183826	BTBD9	protein_coding	6.51017e-07	0.0247647	0.601543
ENSG00000179240	GVQW3	protein_coding	1.16814e-06	0.0249238	0.601543
ENSG00000100335	MIEF1	protein_coding	4.56584e-07	0.0249497	0.601543
ENSG00000153246	PLA2R1	protein_coding	-1.23292e-06	0.0249599	0.601543
ENSG00000145817	YIPF5	protein_coding	-7.8511e-07	0.0249974	0.601543
ENSG00000108443	RPS6KB1	protein_coding	-4.09726e-07	0.0250821	0.601543
ENSG00000060982	BCAT1	protein_coding	-2.49824e-06	0.0251571	0.601543
ENSG00000138363	ATIC	protein_coding	-9.62932e-07	0.0251591	0.601543
ENSG00000183309	ZNF623	protein_coding	4.72014e-07	0.0251628	0.601543
ENSG00000142453	CARM1	protein_coding	6.25997e-07	0.0251972	0.601543
ENSG00000132470	ITGB4	protein_coding	-1.87256e-06	0.0252099	0.601543
ENSG00000029363	BCLAF1	protein_coding	-5.2381e-07	0.0252133	0.601543
ENSG00000136381	IREB2	protein_coding	-4.25868e-07	0.0252524	0.601543
ENSG00000156113	KCNMA1	protein_coding	1.67448e-06	0.0253358	0.601543
ENSG00000141968	VAV1	protein_coding	1.43568e-06	0.0253729	0.601543
ENSG00000113593	PPWD1	protein_coding	-5.59629e-07	0.0253881	0.601543
ENSG00000124212	PTGIS	protein_coding	-1.57109e-06	0.025394	0.601543
ENSG00000106823	ECM2	protein_coding	-9.33604e-07	0.0254445	0.601543
ENSG00000163960	UBXN7	protein_coding	-5.47041e-07	0.0254799	0.601543
ENSG00000048392	RRM2B	protein_coding	-7.88318e-07	0.0255078	0.601543
ENSG00000197563	PIGN	protein_coding	-5.23195e-07	0.0255211	0.601543
ENSG00000164081	TEX264	protein_coding	5.40299e-07	0.0256116	0.601543
ENSG00000204371	EHMT2	protein_coding	7.31555e-07	0.0256303	0.601543
ENSG00000213639	PPP1CB	protein_coding	-7.52716e-07	0.0256415	0.601543
ENSG00000116761	CTH	protein_coding	-1.47888e-06	0.0256446	0.601543
ENSG00000074935	TUBE1	protein_coding	-1.08919e-06	0.0257201	0.601796
ENSG00000165288	BRWD3	protein_coding	-4.27965e-07	0.0257644	0.601796
ENSG00000166548	TK2	protein_coding	5.89367e-07	0.0257911	0.601796
ENSG00000172348	RCAN2	protein_coding	-1.74818e-06	0.0258367	0.601796
ENSG00000149823	VPS51	protein_coding	6.31799e-07	0.025864	0.601796
ENSG00000107758	PPP3CB	protein_coding	-6.17957e-07	0.025928	0.601796
ENSG00000130545	CRB3	protein_coding	8.16568e-07	0.0259423	0.601796
ENSG00000272506	AL357078.3	lincRNA	-1.73677e-06	0.025996	0.601796
ENSG00000112237	CCNC	protein_coding	-6.9965e-07	0.0260106	0.601796
ENSG00000122335	SERAC1	protein_coding	-8.73151e-07	0.0261116	0.603218
ENSG00000164692	COL1A2	protein_coding	-1.47895e-06	0.0261803	0.603362
ENSG00000171777	RASGRP4	protein_coding	1.71233e-06	0.0263064	0.603362
ENSG00000179262	RAD23A	protein_coding	5.10063e-07	0.0263325	0.603362
ENSG00000215302	AC127502.1	transcribed_unprocessed_pseudogene	-1.70576e-06	0.0264063	0.603362
ENSG00000263884	AP000845.1	lincRNA	1.28154e-06	0.0264159	0.603362
ENSG00000239911	PRKAG2-AS1	antisense	1.36758e-06	0.0265791	0.603362
ENSG00000280306	AC137056.2	TEC	1.58656e-06	0.026594	0.603362
ENSG00000134899	ERCC5	protein_coding	6.90856e-07	0.0266706	0.603362
ENSG00000203993	ARRDC1-AS1	antisense	7.87509e-07	0.0266987	0.603362
ENSG00000099364	FBXL19	protein_coding	1.03249e-06	0.0267509	0.603362
ENSG00000141644	MBD1	protein_coding	4.60729e-07	0.0267837	0.603362
ENSG00000132664	POLR3F	protein_coding	-7.81448e-07	0.0267898	0.603362
ENSG00000074855	ANO8	protein_coding	1.11844e-06	0.0268112	0.603362
ENSG00000162849	KIF26B	protein_coding	1.44016e-06	0.0268119	0.603362
ENSG00000004897	CDC27	protein_coding	-5.32663e-07	0.0268308	0.603362
ENSG00000117479	SLC19A2	protein_coding	-1.12031e-06	0.0268359	0.603362
ENSG00000102287	GABRE	protein_coding	-1.89267e-06	0.0268361	0.603362
ENSG00000248787	AC092903.2	lincRNA	-1.40851e-06	0.0268393	0.603362
ENSG00000185305	ARL15	protein_coding	-8.59723e-07	0.0268896	0.603362
ENSG00000140280	LYSMD2	protein_coding	8.57555e-07	0.0269115	0.603362
ENSG00000176720	BOK	protein_coding	9.96087e-07	0.0269762	0.603362
ENSG00000071967	CYBRD1	protein_coding	-1.35312e-06	0.027022	0.603362
ENSG00000116194	ANGPTL1	protein_coding	-1.64104e-06	0.0270404	0.603362
ENSG00000186501	TMEM222	protein_coding	6.02074e-07	0.0271003	0.603362
ENSG00000197780	TAF13	protein_coding	-1.04616e-06	0.0271072	0.603362
ENSG00000178814	OPLAH	protein_coding	1.02246e-06	0.0272369	0.604729
ENSG00000196422	PPP1R26	protein_coding	8.80225e-07	0.0272894	0.604729
ENSG00000151067	CACNA1C	protein_coding	-1.95511e-06	0.0273124	0.604729
ENSG00000130313	PGLS	protein_coding	6.66977e-07	0.0273908	0.604729
ENSG00000102452	NALCN	protein_coding	-2.14071e-06	0.0274234	0.604729
ENSG00000113657	DPYSL3	protein_coding	-1.74522e-06	0.027455	0.604729
ENSG00000171885	AQP4	protein_coding	-2.22689e-06	0.0274798	0.604729
ENSG00000213071	LPAL2	transcribed_unprocessed_pseudogene	1.15225e-06	0.0274859	0.604729
ENSG00000160972	PPP1R16A	protein_coding	8.28531e-07	0.0276513	0.605207
ENSG00000220804	LINC01881	transcribed_unprocessed_pseudogene	-1.18376e-06	0.0276527	0.605207
ENSG00000149781	FERMT3	protein_coding	1.21171e-06	0.0276586	0.605207
ENSG00000111727	HCFC2	protein_coding	-6.06483e-07	0.0276982	0.605207
ENSG00000103254	FAM173A	protein_coding	1.15143e-06	0.0277061	0.605207
ENSG00000101290	CDS2	protein_coding	6.10011e-07	0.0279088	0.606911
ENSG00000204991	SPIRE2	protein_coding	1.17382e-06	0.0279251	0.606911
ENSG00000008838	MED24	protein_coding	6.05892e-07	0.0279304	0.606911
ENSG00000146872	TLK2	protein_coding	-4.01707e-07	0.0280103	0.606911
ENSG00000106003	LFNG	protein_coding	1.56652e-06	0.0280141	0.606911
ENSG00000212443	SNORA53	snoRNA	-2.32365e-06	0.0280605	0.606911
ENSG00000134317	GRHL1	protein_coding	1.36366e-06	0.0280716	0.606911
ENSG00000254470	AP5B1	protein_coding	9.89351e-07	0.0281025	0.606911
ENSG00000103024	NME3	protein_coding	7.92281e-07	0.0281923	0.606964
ENSG00000144810	COL8A1	protein_coding	-2.2609e-06	0.0281956	0.606964
ENSG00000223960	AC009948.1	antisense	-1.14456e-06	0.0282705	0.606964
ENSG00000121297	TSHZ3	protein_coding	-1.25699e-06	0.0283199	0.606964
ENSG00000175595	ERCC4	protein_coding	-6.53579e-07	0.028331	0.606964
ENSG00000135315	CEP162	protein_coding	-6.22076e-07	0.028388	0.606964
ENSG00000196247	ZNF107	protein_coding	-1.1761e-06	0.0285073	0.606964
ENSG00000280047	AC091825.1	TEC	-1.26753e-06	0.0285176	0.606964
ENSG00000152359	POC5	protein_coding	-8.3031e-07	0.0285264	0.606964
ENSG00000105856	HBP1	protein_coding	-7.80766e-07	0.0285825	0.606964
ENSG00000187566	NHLRC1	protein_coding	1.17343e-06	0.028609	0.606964
ENSG00000125520	SLC2A4RG	protein_coding	1.07048e-06	0.0286143	0.606964
ENSG00000182836	PLCXD3	protein_coding	-1.88313e-06	0.0286225	0.606964
ENSG00000234028	AC062029.1	antisense	1.23933e-06	0.0287898	0.608
ENSG00000196569	LAMA2	protein_coding	-1.24123e-06	0.0288458	0.608
ENSG00000145349	CAMK2D	protein_coding	-5.5149e-07	0.0288695	0.608
ENSG00000115183	TANC1	protein_coding	-8.28613e-07	0.0289069	0.608
ENSG00000212864	RNF208	protein_coding	1.62575e-06	0.0289301	0.608
ENSG00000132485	ZRANB2	protein_coding	-6.26463e-07	0.0289544	0.608
ENSG00000148296	SURF6	protein_coding	7.05798e-07	0.0290123	0.608
ENSG00000163597	SNHG16	processed_transcript	6.39551e-07	0.0290177	0.608
ENSG00000267370	AC008752.3	unprocessed_pseudogene	-1.35503e-06	0.0290864	0.608
ENSG00000105971	CAV2	protein_coding	-1.22234e-06	0.0290904	0.608
ENSG00000067064	IDI1	protein_coding	-2.56729e-06	0.0291447	0.608
ENSG00000115145	STAM2	protein_coding	-7.21297e-07	0.0291603	0.608
ENSG00000279192	PWAR5	TEC	-7.62036e-07	0.0291897	0.608
ENSG00000152409	JMY	protein_coding	-6.02666e-07	0.0292351	0.608114
ENSG00000160796	NBEAL2	protein_coding	1.01566e-06	0.0293705	0.610098
ENSG00000160799	CCDC12	protein_coding	6.82196e-07	0.029436	0.610627
ENSG00000143196	DPT	protein_coding	-2.21793e-06	0.0296304	0.613222
ENSG00000079102	RUNX1T1	protein_coding	-1.31392e-06	0.0297484	0.613222
ENSG00000182752	PAPPA	protein_coding	-2.04707e-06	0.029772	0.613222
ENSG00000174485	DENND4A	protein_coding	-8.50655e-07	0.0297865	0.613222
ENSG00000170291	ELP5	protein_coding	5.74049e-07	0.0297963	0.613222
ENSG00000225423	TNPO1P1	processed_pseudogene	-2.004e-06	0.0298235	0.613222
ENSG00000104497	SNX16	protein_coding	-9.36295e-07	0.0298923	0.613222
ENSG00000185658	BRWD1	protein_coding	-5.28486e-07	0.0298941	0.613222
ENSG00000138448	ITGAV	protein_coding	-7.84911e-07	0.029978	0.613222
ENSG00000142634	EFHD2	protein_coding	9.79938e-07	0.0300228	0.613222
ENSG00000111325	OGFOD2	protein_coding	1.17885e-06	0.0300422	0.613222
ENSG00000155008	APOOL	protein_coding	-6.66652e-07	0.0300437	0.613222
ENSG00000162702	ZNF281	protein_coding	-7.78804e-07	0.030177	0.613941
ENSG00000163875	MEAF6	protein_coding	-6.46769e-07	0.030211	0.613941
ENSG00000158793	NIT1	protein_coding	5.16956e-07	0.0305076	0.613941
ENSG00000066739	ATG2B	protein_coding	-5.38117e-07	0.0305243	0.613941
ENSG00000145715	RASA1	protein_coding	-3.90958e-07	0.0305667	0.613941
ENSG00000068831	RASGRP2	protein_coding	1.29604e-06	0.030625	0.613941
ENSG00000153822	KCNJ16	protein_coding	-2.29564e-06	0.0306341	0.613941
ENSG00000106052	TAX1BP1	protein_coding	-7.01271e-07	0.0307445	0.613941
ENSG00000144451	SPAG16	protein_coding	-7.97953e-07	0.0307566	0.613941
ENSG00000151553	FAM160B1	protein_coding	-6.86941e-07	0.0307721	0.613941
ENSG00000087502	ERGIC2	protein_coding	-7.70514e-07	0.0308093	0.613941
ENSG00000171552	BCL2L1	protein_coding	5.91879e-07	0.0308352	0.613941
ENSG00000240342	RPS2P5	processed_pseudogene	1.92362e-06	0.0308388	0.613941
ENSG00000151116	UEVLD	protein_coding	-6.94531e-07	0.0308485	0.613941
ENSG00000130270	ATP8B3	protein_coding	1.41916e-06	0.0308607	0.613941
ENSG00000164180	TMEM161B	protein_coding	-5.30058e-07	0.0308783	0.613941
ENSG00000021488	SLC7A9	protein_coding	7.80966e-07	0.0308801	0.613941
ENSG00000255135	AP002360.1	lincRNA	-1.23537e-06	0.0309363	0.613941
ENSG00000171109	MFN1	protein_coding	-4.23624e-07	0.0309614	0.613941
ENSG00000248008	NRAV	antisense	1.04754e-06	0.0309894	0.613941
ENSG00000159917	ZNF235	protein_coding	-7.29126e-07	0.0310367	0.613941
ENSG00000186350	RXRA	protein_coding	8.57001e-07	0.0310485	0.613941
ENSG00000154175	ABI3BP	protein_coding	-1.85826e-06	0.0310902	0.613941
ENSG00000105122	RASAL3	protein_coding	1.40097e-06	0.0311716	0.613941
ENSG00000118473	SGIP1	protein_coding	-1.55218e-06	0.0312143	0.613941
ENSG00000166200	COPS2	protein_coding	-7.62065e-07	0.0313391	0.613941
ENSG00000185630	PBX1	protein_coding	-1.37499e-06	0.0313863	0.613941
ENSG00000111452	ADGRD1	protein_coding	1.94614e-06	0.0313967	0.613941
ENSG00000061987	MON2	protein_coding	-4.25573e-07	0.0314547	0.613941
ENSG00000102900	NUP93	protein_coding	7.48896e-07	0.0314747	0.613941
ENSG00000050555	LAMC3	protein_coding	-1.88479e-06	0.0315641	0.613941
ENSG00000186432	KPNA4	protein_coding	-5.42686e-07	0.0315944	0.613941
ENSG00000131711	MAP1B	protein_coding	-1.68822e-06	0.0316364	0.613941
ENSG00000100842	EFS	protein_coding	-1.60181e-06	0.0316434	0.613941
ENSG00000185187	SIGIRR	protein_coding	9.2359e-07	0.0316599	0.613941
ENSG00000136280	CCM2	protein_coding	6.13802e-07	0.0316936	0.613941
ENSG00000104549	SQLE	protein_coding	-4.09751e-06	0.031744	0.613941
ENSG00000185532	PRKG1	protein_coding	-1.33402e-06	0.031753	0.613941
ENSG00000018625	ATP1A2	protein_coding	-2.55845e-06	0.0317653	0.613941
ENSG00000284977	AL160272.1	lincRNA	-1.47102e-06	0.0317692	0.613941
ENSG00000167778	SPRYD3	protein_coding	7.74374e-07	0.0318759	0.613941
ENSG00000078142	PIK3C3	protein_coding	-4.17148e-07	0.0318793	0.613941
ENSG00000162613	FUBP1	protein_coding	-4.43987e-07	0.0319063	0.613941
ENSG00000113851	CRBN	protein_coding	-5.91883e-07	0.03195	0.613941
ENSG00000163354	DCST2	protein_coding	1.50378e-06	0.031977	0.613941
ENSG00000124608	AARS2	protein_coding	6.93836e-07	0.0319841	0.613941
ENSG00000104635	SLC39A14	protein_coding	6.25468e-07	0.0321332	0.613941
ENSG00000188690	UROS	protein_coding	4.67773e-07	0.032167	0.613941
ENSG00000168918	INPP5D	protein_coding	1.15291e-06	0.0322076	0.613941
ENSG00000063854	HAGH	protein_coding	6.34754e-07	0.0322353	0.613941
ENSG00000159618	ADGRG5	protein_coding	1.51023e-06	0.0322391	0.613941
ENSG00000204291	COL15A1	protein_coding	-2.61845e-06	0.0322598	0.613941
ENSG00000167851	CD300A	protein_coding	1.49538e-06	0.0322676	0.613941
ENSG00000136908	DPM2	protein_coding	-1.36273e-06	0.0322691	0.613941
ENSG00000130305	NSUN5	protein_coding	6.76695e-07	0.032403	0.613941
ENSG00000141298	SSH2	protein_coding	6.52541e-07	0.0324227	0.613941
ENSG00000173409	ARV1	protein_coding	-7.73489e-07	0.0324302	0.613941
ENSG00000115761	NOL10	protein_coding	-4.21485e-07	0.0324327	0.613941
ENSG00000133706	LARS	protein_coding	-5.34943e-07	0.0324839	0.613941
ENSG00000183208	GDPGP1	protein_coding	1.03897e-06	0.0325229	0.613941
ENSG00000102996	MMP15	protein_coding	9.27734e-07	0.0325677	0.613941
ENSG00000223745	CCDC18-AS1	processed_transcript	-8.54276e-07	0.0325755	0.613941
ENSG00000011295	TTC19	protein_coding	-5.02243e-07	0.0326289	0.614189
ENSG00000279453	Z99129.4	TEC	-8.81531e-07	0.0327689	0.616064
ENSG00000126775	ATG14	protein_coding	-5.11339e-07	0.0328573	0.616964
ENSG00000183250	LINC01547	lincRNA	1.0803e-06	0.032911	0.617096
ENSG00000063244	U2AF2	protein_coding	5.65359e-07	0.0329453	0.617096
ENSG00000011198	ABHD5	protein_coding	1.07033e-06	0.033068	0.618636
ENSG00000176658	MYO1D	protein_coding	-6.51134e-07	0.033114	0.618736
ENSG00000144366	GULP1	protein_coding	-1.98527e-06	0.0331704	0.619031
ENSG00000036054	TBC1D23	protein_coding	-6.47049e-07	0.0332887	0.62048
ENSG00000135535	CD164	protein_coding	-6.71901e-07	0.0335171	0.62124
ENSG00000119048	UBE2B	protein_coding	-7.16872e-07	0.033575	0.62124
ENSG00000141543	EIF4A3	protein_coding	7.43354e-07	0.033594	0.62124
ENSG00000198780	FAM169A	protein_coding	-1.87329e-06	0.0336543	0.62124
ENSG00000235568	NFAM1	protein_coding	1.71054e-06	0.0336569	0.62124
ENSG00000145916	RMND5B	protein_coding	5.77666e-07	0.0336574	0.62124
ENSG00000145365	TIFA	protein_coding	-8.24282e-07	0.0336721	0.62124
ENSG00000135426	TESPA1	protein_coding	1.65285e-06	0.0337233	0.62124
ENSG00000151338	MIPOL1	protein_coding	-6.88704e-07	0.0337255	0.62124
ENSG00000166153	DEPDC4	protein_coding	-1.34444e-06	0.0337653	0.62124
ENSG00000104974	LILRA1	protein_coding	1.81534e-06	0.0337986	0.62124
ENSG00000067182	TNFRSF1A	protein_coding	6.07473e-07	0.0338184	0.62124
ENSG00000206077	ZDHHC11B	protein_coding	2.83674e-06	0.0339048	0.621763
ENSG00000129465	RIPK3	protein_coding	1.42913e-06	0.0339284	0.621763
ENSG00000101901	ALG13	protein_coding	-4.42713e-07	0.034136	0.624817
ENSG00000176714	CCDC121	protein_coding	-1.17277e-06	0.0343416	0.626431
ENSG00000223117	RN7SKP296	misc_RNA	2.07433e-06	0.034344	0.626431
ENSG00000159082	SYNJ1	protein_coding	-4.75437e-07	0.0343475	0.626431
ENSG00000177406	AC021054.1	antisense	1.25003e-06	0.0343995	0.626459
ENSG00000109846	CRYAB	protein_coding	-2.33018e-06	0.0344921	0.626459
ENSG00000272655	POLR2J4	transcribed_unprocessed_pseudogene	1.0567e-06	0.0344945	0.626459
ENSG00000163520	FBLN2	protein_coding	-1.66114e-06	0.0345438	0.626459
ENSG00000165006	UBAP1	protein_coding	-4.11344e-07	0.0345545	0.626459
ENSG00000095370	SH2D3C	protein_coding	1.06559e-06	0.0346035	0.626602
ENSG00000120594	PLXDC2	protein_coding	-1.09333e-06	0.0347809	0.629069
ENSG00000133858	ZFC3H1	protein_coding	-5.22644e-07	0.0349064	0.63059
ENSG00000075391	RASAL2	protein_coding	-6.69631e-07	0.0352037	0.631963
ENSG00000181555	SETD2	protein_coding	-3.58889e-07	0.0352341	0.631963
ENSG00000178385	PLEKHM3	protein_coding	-4.44662e-07	0.035303	0.631963
ENSG00000134538	SLCO1B1	protein_coding	-1.07353e-06	0.0353529	0.631963
ENSG00000259207	ITGB3	protein_coding	1.49241e-06	0.0354348	0.631963
ENSG00000173581	CCDC106	protein_coding	9.32025e-07	0.0355135	0.631963
ENSG00000258944	AC004846.2	antisense	1.40014e-06	0.0355549	0.631963
ENSG00000280344	AC009166.2	TEC	1.38265e-06	0.035603	0.631963
ENSG00000127084	FGD3	protein_coding	1.18133e-06	0.0356738	0.631963
ENSG00000116701	NCF2	protein_coding	1.54106e-06	0.0357065	0.631963
ENSG00000132153	DHX30	protein_coding	4.22218e-07	0.0358261	0.631963
ENSG00000211456	SACM1L	protein_coding	-5.63155e-07	0.0358362	0.631963
ENSG00000029639	TFB1M	protein_coding	-6.89651e-07	0.0358534	0.631963
ENSG00000186480	INSIG1	protein_coding	-2.6437e-06	0.0359178	0.631963
ENSG00000163602	RYBP	protein_coding	-6.81866e-07	0.035918	0.631963
ENSG00000053770	AP5M1	protein_coding	-5.17125e-07	0.0360342	0.631963
ENSG00000162419	GMEB1	protein_coding	5.12839e-07	0.0360607	0.631963
ENSG00000244734	HBB	protein_coding	3.70006e-06	0.0360782	0.631963
ENSG00000172932	ANKRD13D	protein_coding	9.70335e-07	0.036085	0.631963
ENSG00000174373	RALGAPA1	protein_coding	-4.46382e-07	0.0361097	0.631963
ENSG00000275765	AC091982.3	lincRNA	1.00586e-06	0.0361145	0.631963
ENSG00000064545	TMEM161A	protein_coding	5.91117e-07	0.0361595	0.631963
ENSG00000169018	FEM1B	protein_coding	-5.03592e-07	0.0362075	0.631963
ENSG00000198498	TMA16	protein_coding	-7.11219e-07	0.0362129	0.631963
ENSG00000077254	USP33	protein_coding	-4.24612e-07	0.0362996	0.631963
ENSG00000183747	ACSM2A	protein_coding	8.89576e-07	0.0363429	0.631963
ENSG00000171311	EXOSC1	protein_coding	5.80805e-07	0.0363923	0.631963
ENSG00000135636	DYSF	protein_coding	7.57504e-07	0.0364554	0.631963
ENSG00000197408	CYP2B6	protein_coding	-2.25983e-06	0.0364653	0.631963
ENSG00000247746	USP51	protein_coding	-1.33501e-06	0.0364782	0.631963
ENSG00000007341	ST7L	protein_coding	-5.0471e-07	0.0365121	0.631963
ENSG00000121898	CPXM2	protein_coding	-2.99542e-06	0.0365401	0.631963
ENSG00000138081	FBXO11	protein_coding	-4.33652e-07	0.0365402	0.631963
ENSG00000112936	C7	protein_coding	-1.95699e-06	0.0365654	0.631963
ENSG00000131375	CAPN7	protein_coding	-5.62664e-07	0.0365961	0.631963
ENSG00000065054	SLC9A3R2	protein_coding	8.1444e-07	0.0366167	0.631963
ENSG00000177272	KCNA3	protein_coding	1.6156e-06	0.0366971	0.631963
ENSG00000012211	PRICKLE3	protein_coding	9.2959e-07	0.0367065	0.631963
ENSG00000266946	MRPL37P1	processed_pseudogene	-1.34243e-06	0.0368795	0.631963
ENSG00000028137	TNFRSF1B	protein_coding	8.63344e-07	0.0368945	0.631963
ENSG00000101938	CHRDL1	protein_coding	-3.10209e-06	0.0369732	0.631963
ENSG00000211897	IGHG3	IG_C_gene	-3.01249e-06	0.0369894	0.631963
ENSG00000128340	RAC2	protein_coding	1.3834e-06	0.0370211	0.631963
ENSG00000145362	ANK2	protein_coding	-1.39613e-06	0.0370593	0.631963
ENSG00000116668	SWT1	protein_coding	-6.90623e-07	0.0370688	0.631963
ENSG00000184602	SNN	protein_coding	1.2786e-06	0.0370692	0.631963
ENSG00000088256	GNA11	protein_coding	6.80462e-07	0.0371273	0.631963
ENSG00000151422	FER	protein_coding	-5.54129e-07	0.0372059	0.631963
ENSG00000181656	GPR88	protein_coding	-4.37382e-06	0.0372116	0.631963
ENSG00000108061	SHOC2	protein_coding	-5.18111e-07	0.0372137	0.631963
ENSG00000135362	PRR5L	protein_coding	1.23255e-06	0.037262	0.631963
ENSG00000268858	AL118506.1	antisense	1.0556e-06	0.0372839	0.631963
ENSG00000054267	ARID4B	protein_coding	-4.73735e-07	0.0373397	0.631963
ENSG00000262413	AC145207.2	antisense	1.74928e-06	0.0373973	0.631963
ENSG00000064666	CNN2	protein_coding	9.31921e-07	0.0374098	0.631963
ENSG00000157181	ODR4	protein_coding	-5.52906e-07	0.0374299	0.631963
ENSG00000100325	ASCC2	protein_coding	4.55474e-07	0.037443	0.631963
ENSG00000053747	LAMA3	protein_coding	-1.69485e-06	0.0374672	0.631963
ENSG00000174151	CYB561D1	protein_coding	6.9815e-07	0.0374688	0.631963
ENSG00000160714	UBE2Q1	protein_coding	4.36601e-07	0.0374743	0.631963
ENSG00000112062	MAPK14	protein_coding	3.51095e-07	0.0375227	0.631963
ENSG00000251022	THAP9-AS1	antisense	-5.51532e-07	0.0375957	0.631963
ENSG00000133704	IPO8	protein_coding	-4.39806e-07	0.0376908	0.631963
ENSG00000174839	DENND6A	protein_coding	-5.59881e-07	0.0377102	0.631963
ENSG00000163930	BAP1	protein_coding	4.8889e-07	0.0377793	0.631963
ENSG00000125484	GTF3C4	protein_coding	-4.05125e-07	0.0377849	0.631963
ENSG00000267121	AC008105.3	antisense	1.44182e-06	0.0378166	0.631963
ENSG00000087245	MMP2	protein_coding	-1.61832e-06	0.0378528	0.631963
ENSG00000023330	ALAS1	protein_coding	1.39032e-06	0.0379189	0.631963
ENSG00000203778	FAM229B	protein_coding	-1.05092e-06	0.037923	0.631963
ENSG00000136044	APPL2	protein_coding	-4.42703e-07	0.0379411	0.631963
ENSG00000147050	KDM6A	protein_coding	-3.88255e-07	0.0380024	0.631963
ENSG00000240053	LY6G5B	protein_coding	1.25938e-06	0.0380081	0.631963
ENSG00000148362	PAXX	protein_coding	6.7541e-07	0.0381043	0.632149
ENSG00000130396	AFDN	protein_coding	-4.89145e-07	0.0381352	0.632149
ENSG00000198846	TOX	protein_coding	1.71156e-06	0.0381673	0.632149
ENSG00000114933	INO80D	protein_coding	-4.88313e-07	0.0381851	0.632149
ENSG00000146112	PPP1R18	protein_coding	1.16164e-06	0.038401	0.634278
ENSG00000254004	ZNF260	protein_coding	-6.13705e-07	0.0384269	0.634278
ENSG00000205794	AC098591.1	transcribed_processed_pseudogene	1.26878e-06	0.0384386	0.634278
ENSG00000077984	CST7	protein_coding	1.85403e-06	0.0385062	0.634707
ENSG00000147813	NAPRT	protein_coding	7.93826e-07	0.0386264	0.635015
ENSG00000141505	ASGR1	protein_coding	5.13309e-07	0.0386868	0.635015
ENSG00000087448	KLHL42	protein_coding	-6.96936e-07	0.0387061	0.635015
ENSG00000153558	FBXL2	protein_coding	-1.95852e-06	0.0387156	0.635015
ENSG00000112200	ZNF451	protein_coding	-3.67841e-07	0.0387597	0.635015
ENSG00000136098	NEK3	protein_coding	-7.70762e-07	0.0387871	0.635015
ENSG00000167703	SLC43A2	protein_coding	1.31191e-06	0.0388667	0.635015
ENSG00000137193	PIM1	protein_coding	1.43474e-06	0.0389033	0.635015
ENSG00000274173	AL035661.1	lincRNA	-2.00716e-06	0.0389052	0.635015
ENSG00000169435	RASSF6	protein_coding	-2.51265e-06	0.0389585	0.635015
ENSG00000089639	GMIP	protein_coding	1.07558e-06	0.0390906	0.635015
ENSG00000163605	PPP4R2	protein_coding	-6.37941e-07	0.0390979	0.635015
ENSG00000129214	SHBG	protein_coding	-2.19735e-06	0.0391419	0.635015
ENSG00000093134	VNN3	protein_coding	-2.02402e-06	0.0392016	0.635015
ENSG00000147044	CASK	protein_coding	-5.01845e-07	0.0392052	0.635015
ENSG00000119681	LTBP2	protein_coding	-1.83673e-06	0.0392873	0.635015
ENSG00000175489	LRRC25	protein_coding	1.7558e-06	0.0393382	0.635015
ENSG00000065613	SLK	protein_coding	-4.55649e-07	0.0393543	0.635015
ENSG00000165617	DACT1	protein_coding	-1.34852e-06	0.0393703	0.635015
ENSG00000177706	FAM20C	protein_coding	7.01727e-07	0.0394557	0.635015
ENSG00000135317	SNX14	protein_coding	-6.06694e-07	0.0394596	0.635015
ENSG00000117010	ZNF684	protein_coding	9.8372e-07	0.039474	0.635015
ENSG00000210196	MT-TP	Mt_tRNA	-2.65335e-06	0.0395507	0.635015
ENSG00000173875	ZNF791	protein_coding	-5.18998e-07	0.0396426	0.635015
ENSG00000231028	LINC00271	lincRNA	-1.6387e-06	0.0396866	0.635015
ENSG00000266777	SH3GL1P1	transcribed_processed_pseudogene	1.29555e-06	0.0397196	0.635015
ENSG00000144426	NBEAL1	protein_coding	-5.07295e-07	0.0397531	0.635015
ENSG00000087299	L2HGDH	protein_coding	-7.47149e-07	0.0397539	0.635015
ENSG00000197622	CDC42SE1	protein_coding	6.47197e-07	0.0397853	0.635015
ENSG00000145860	RNF145	protein_coding	7.24512e-07	0.0397996	0.635015
ENSG00000173276	ZBTB21	protein_coding	-8.81541e-07	0.039864	0.635015
ENSG00000109819	PPARGC1A	protein_coding	-1.52465e-06	0.0398859	0.635015
ENSG00000233836	AC139769.1	transcribed_unprocessed_pseudogene	-2.01718e-06	0.0399067	0.635015
ENSG00000198133	TMEM229B	protein_coding	1.25676e-06	0.039945	0.635015
ENSG00000138035	PNPT1	protein_coding	-6.72637e-07	0.0399826	0.635015
ENSG00000198821	CD247	protein_coding	1.60843e-06	0.0400912	0.635731
ENSG00000205220	PSMB10	protein_coding	1.05239e-06	0.0401111	0.635731
ENSG00000249348	UGDH-AS1	antisense	8.01462e-07	0.0402231	0.636844
ENSG00000072042	RDH11	protein_coding	-1.31796e-06	0.0403891	0.636929
ENSG00000241975	ELOCP19	processed_pseudogene	-9.76993e-07	0.0404375	0.636929
ENSG00000235374	SSR4P1	transcribed_processed_pseudogene	1.23668e-06	0.0404623	0.636929
ENSG00000219928	AL161787.1	processed_pseudogene	-1.58453e-06	0.0404813	0.636929
ENSG00000274425	AC114271.1	antisense	1.35439e-06	0.0405692	0.636929
ENSG00000278876	AC145207.9	TEC	1.17763e-06	0.0406998	0.636929
ENSG00000249709	ZNF564	protein_coding	1.08139e-06	0.0407039	0.636929
ENSG00000027847	B4GALT7	protein_coding	6.65048e-07	0.0408182	0.636929
ENSG00000075624	ACTB	protein_coding	8.07231e-07	0.0408428	0.636929
ENSG00000278535	DHRS11	protein_coding	8.55114e-07	0.0408916	0.636929
ENSG00000136630	HLX	protein_coding	1.2213e-06	0.0409106	0.636929
ENSG00000173762	CD7	protein_coding	1.75099e-06	0.0409482	0.636929
ENSG00000125257	ABCC4	protein_coding	-1.53668e-06	0.0409781	0.636929
ENSG00000055917	PUM2	protein_coding	-3.72887e-07	0.0410084	0.636929
ENSG00000184922	FMNL1	protein_coding	1.27117e-06	0.0410141	0.636929
ENSG00000120647	CCDC77	protein_coding	-8.81498e-07	0.041021	0.636929
ENSG00000253200	AC037459.3	antisense	9.30773e-07	0.0410615	0.636929
ENSG00000110665	C11orf21	protein_coding	1.49724e-06	0.0411321	0.636929
ENSG00000100351	GRAP2	protein_coding	1.57099e-06	0.0411601	0.636929
ENSG00000124587	PEX6	protein_coding	7.86948e-07	0.04118	0.636929
ENSG00000074319	TSG101	protein_coding	-6.38377e-07	0.0412707	0.636929
ENSG00000257135	AC007249.2	lincRNA	1.68858e-06	0.041335	0.636929
ENSG00000130518	IQCN	protein_coding	-1.64491e-06	0.0414201	0.636929
ENSG00000126254	RBM42	protein_coding	5.87579e-07	0.0414579	0.636929
ENSG00000197808	ZNF461	protein_coding	-8.54857e-07	0.0415541	0.636929
ENSG00000200156	RNU5B-1	snRNA	-2.3533e-06	0.0415667	0.636929
ENSG00000066427	ATXN3	protein_coding	-4.65921e-07	0.0416998	0.636929
ENSG00000067113	PLPP1	protein_coding	-8.62641e-07	0.0417719	0.636929
ENSG00000175893	ZDHHC21	protein_coding	-7.1225e-07	0.0418454	0.636929
ENSG00000138073	PREB	protein_coding	7.39657e-07	0.0418707	0.636929
ENSG00000164118	CEP44	protein_coding	-5.45305e-07	0.0418882	0.636929
ENSG00000183735	TBK1	protein_coding	-5.47424e-07	0.0419519	0.636929
ENSG00000240344	PPIL3	protein_coding	-8.40155e-07	0.0419933	0.636929
ENSG00000188312	CENPP	protein_coding	1.285e-06	0.042089	0.636929
ENSG00000115677	HDLBP	protein_coding	5.95616e-07	0.042139	0.636929
ENSG00000215644	GCGR	protein_coding	8.98131e-07	0.0421534	0.636929
ENSG00000166181	API5	protein_coding	-5.45361e-07	0.042212	0.636929
ENSG00000185697	MYBL1	protein_coding	1.41652e-06	0.042224	0.636929
ENSG00000188227	ZNF793	protein_coding	-1.23473e-06	0.042231	0.636929
ENSG00000198794	SCAMP5	protein_coding	2.76788e-06	0.042246	0.636929
ENSG00000156531	PHF6	protein_coding	-5.51819e-07	0.042308	0.636929
ENSG00000015133	CCDC88C	protein_coding	1.25746e-06	0.0423176	0.636929
ENSG00000205913	SRRM2-AS1	antisense	1.05027e-06	0.0423454	0.636929
ENSG00000139154	AEBP2	protein_coding	-4.63356e-07	0.04236	0.636929
ENSG00000109181	UGT2B10	protein_coding	-1.55163e-06	0.0423699	0.636929
ENSG00000138468	SENP7	protein_coding	-5.97948e-07	0.0423818	0.636929
ENSG00000115461	IGFBP5	protein_coding	-1.54319e-06	0.0424253	0.636929
ENSG00000081692	JMJD4	protein_coding	5.32179e-07	0.0425185	0.636929
ENSG00000227200	AL162724.1	sense_intronic	1.59294e-06	0.0425877	0.636929
ENSG00000206527	HACD2	protein_coding	-6.10843e-07	0.0426084	0.636929
ENSG00000027001	MIPEP	protein_coding	-6.4938e-07	0.0426377	0.636929
ENSG00000165915	SLC39A13	protein_coding	6.27994e-07	0.0426444	0.636929
ENSG00000235750	KIAA0040	protein_coding	8.33049e-07	0.0426737	0.636929
ENSG00000131459	GFPT2	protein_coding	-1.83008e-06	0.0427279	0.636929
ENSG00000067221	STOML1	protein_coding	7.83983e-07	0.0427555	0.636929
ENSG00000151151	IPMK	protein_coding	-7.84389e-07	0.0427975	0.636929
ENSG00000157450	RNF111	protein_coding	-3.62079e-07	0.0428738	0.636929
ENSG00000005108	THSD7A	protein_coding	-1.21086e-06	0.0428901	0.636929
ENSG00000106415	GLCCI1	protein_coding	-6.23311e-07	0.0429001	0.636929
ENSG00000160326	SLC2A6	protein_coding	1.20333e-06	0.0429074	0.636929
ENSG00000184270	HIST2H2AB	protein_coding	1.25409e-06	0.0429404	0.636929
ENSG00000109787	KLF3	protein_coding	-6.35782e-07	0.0429923	0.636929
ENSG00000173681	BCLAF3	protein_coding	-6.54628e-07	0.0429987	0.636929
ENSG00000091542	ALKBH5	protein_coding	4.06167e-07	0.0432014	0.636929
ENSG00000196581	AJAP1	protein_coding	-2.32186e-06	0.0432464	0.636929
ENSG00000170638	TRABD	protein_coding	7.18808e-07	0.0432928	0.636929
ENSG00000118620	ZNF430	protein_coding	-1.10265e-06	0.0433259	0.636929
ENSG00000151150	ANK3	protein_coding	-1.06615e-06	0.0433462	0.636929
ENSG00000065600	TMEM206	protein_coding	-1.16541e-06	0.0433814	0.636929
ENSG00000203995	ZYG11A	protein_coding	1.97521e-06	0.0433991	0.636929
ENSG00000178096	BOLA1	protein_coding	8.23357e-07	0.0434621	0.636929
ENSG00000188783	PRELP	protein_coding	-1.53241e-06	0.0434737	0.636929
ENSG00000115524	SF3B1	protein_coding	-3.52845e-07	0.0434829	0.636929
ENSG00000106443	PHF14	protein_coding	-4.58131e-07	0.0434899	0.636929
ENSG00000237280	AL136982.3	sense_intronic	-1.46869e-06	0.0435371	0.636929
ENSG00000131507	NDFIP1	protein_coding	-6.48686e-07	0.0436284	0.636929
ENSG00000099290	WASHC2A	protein_coding	-8.34642e-07	0.0436507	0.636929
ENSG00000157426	AASDH	protein_coding	-6.01467e-07	0.0437418	0.636929
ENSG00000131408	NR1H2	protein_coding	6.00574e-07	0.0438268	0.636929
ENSG00000197969	VPS13A	protein_coding	-4.57332e-07	0.0438352	0.636929
ENSG00000100242	SUN2	protein_coding	7.38671e-07	0.0438566	0.636929
ENSG00000147862	NFIB	protein_coding	-4.36114e-07	0.0439529	0.636929
ENSG00000005844	ITGAL	protein_coding	9.88402e-07	0.0440968	0.636929
ENSG00000139746	RBM26	protein_coding	-4.19679e-07	0.0441649	0.636929
ENSG00000100225	FBXO7	protein_coding	-7.80843e-07	0.0441796	0.636929
ENSG00000116574	RHOU	protein_coding	-7.20542e-07	0.0442059	0.636929
ENSG00000081019	RSBN1	protein_coding	-5.5317e-07	0.0442455	0.636929
ENSG00000052749	RRP12	protein_coding	8.73193e-07	0.0442567	0.636929
ENSG00000186687	LYRM7	protein_coding	-6.68788e-07	0.0442783	0.636929
ENSG00000158234	FAIM	protein_coding	-1.14623e-06	0.0443458	0.636929
ENSG00000123191	ATP7B	protein_coding	5.6586e-07	0.0444166	0.636929
ENSG00000105270	CLIP3	protein_coding	-1.35045e-06	0.044462	0.636929
ENSG00000116514	RNF19B	protein_coding	6.40849e-07	0.0445216	0.636929
ENSG00000073331	ALPK1	protein_coding	-5.55478e-07	0.0446392	0.636929
ENSG00000168229	PTGDR	protein_coding	1.41571e-06	0.044696	0.636929
ENSG00000156096	UGT2B4	protein_coding	-1.33849e-06	0.0447332	0.636929
ENSG00000105698	USF2	protein_coding	6.70018e-07	0.0447356	0.636929
ENSG00000138785	INTS12	protein_coding	-6.25173e-07	0.0447843	0.636929
ENSG00000160209	PDXK	protein_coding	7.50167e-07	0.0447933	0.636929
ENSG00000250436	LINC02499	lincRNA	1.0266e-06	0.0448069	0.636929
ENSG00000187017	ESPN	protein_coding	8.88564e-07	0.0448557	0.636929
ENSG00000234616	JRK	protein_coding	8.03214e-07	0.0448603	0.636929
ENSG00000251074	AC147055.3	unprocessed_pseudogene	-1.84711e-06	0.0448784	0.636929
ENSG00000140854	KATNB1	protein_coding	6.8766e-07	0.0448878	0.636929
ENSG00000123358	NR4A1	protein_coding	-2.80298e-06	0.0449121	0.636929
ENSG00000147457	CHMP7	protein_coding	4.68201e-07	0.0449773	0.636929
ENSG00000146587	RBAK	protein_coding	-6.25206e-07	0.0449863	0.636929
ENSG00000186340	THBS2	protein_coding	-1.72959e-06	0.045036	0.636929
ENSG00000102786	INTS6	protein_coding	-7.74111e-07	0.0451093	0.636929
ENSG00000112769	LAMA4	protein_coding	-1.16098e-06	0.0451681	0.636929
ENSG00000135446	CDK4	protein_coding	5.25404e-07	0.0451694	0.636929
ENSG00000175073	VCPIP1	protein_coding	-3.9629e-07	0.0452083	0.636929
ENSG00000248483	POU5F2	protein_coding	-6.02766e-07	0.0452459	0.636929
ENSG00000167925	GHDC	protein_coding	7.02114e-07	0.0452769	0.636929
ENSG00000175105	ZNF654	protein_coding	-5.21742e-07	0.0454128	0.636929
ENSG00000111850	SMIM8	protein_coding	-6.415e-07	0.0455031	0.636929
ENSG00000127990	SGCE	protein_coding	-1.62444e-06	0.0455083	0.636929
ENSG00000144744	UBA3	protein_coding	-6.94809e-07	0.0455627	0.636929
ENSG00000214706	IFRD2	protein_coding	7.29064e-07	0.0457091	0.636929
ENSG00000114439	BBX	protein_coding	-4.56334e-07	0.045728	0.636929
ENSG00000128791	TWSG1	protein_coding	-8.20937e-07	0.0457349	0.636929
ENSG00000151689	INPP1	protein_coding	-7.89441e-07	0.0457723	0.636929
ENSG00000163006	CCDC138	protein_coding	-8.6826e-07	0.0457935	0.636929
ENSG00000007908	SELE	protein_coding	2.93512e-06	0.0458251	0.636929
ENSG00000111666	CHPT1	protein_coding	-6.43204e-07	0.0458314	0.636929
ENSG00000115368	WDR75	protein_coding	-4.78821e-07	0.0458729	0.636929
ENSG00000141052	MYOCD	protein_coding	-2.02771e-06	0.0458805	0.636929
ENSG00000074660	SCARF1	protein_coding	9.16006e-07	0.0460407	0.636929
ENSG00000112599	GUCA1B	protein_coding	1.33624e-06	0.046043	0.636929
ENSG00000150045	KLRF1	protein_coding	1.87565e-06	0.0461304	0.636929
ENSG00000074603	DPP8	protein_coding	-4.0275e-07	0.0461885	0.636929
ENSG00000230623	AC104461.1	processed_transcript	-1.03914e-06	0.0462947	0.636929
ENSG00000009844	VTA1	protein_coding	-6.8117e-07	0.0462993	0.636929
ENSG00000154734	ADAMTS1	protein_coding	-1.43266e-06	0.0463209	0.636929
ENSG00000187736	NHEJ1	protein_coding	1.13824e-06	0.0464288	0.636929
ENSG00000148053	NTRK2	protein_coding	-2.12e-06	0.046476	0.636929
ENSG00000114353	GNAI2	protein_coding	6.48739e-07	0.0464865	0.636929
ENSG00000171206	TRIM8	protein_coding	7.02987e-07	0.0465225	0.636929
ENSG00000114742	WDR48	protein_coding	-4.16975e-07	0.0465473	0.636929
ENSG00000174886	NDUFA11	protein_coding	6.26675e-07	0.0465591	0.636929
ENSG00000076258	FMO4	protein_coding	8.4792e-07	0.0465997	0.636929
ENSG00000008277	ADAM22	protein_coding	-1.8389e-06	0.0466773	0.636929
ENSG00000272777	AC019131.2	lincRNA	1.47506e-06	0.0466895	0.636929
ENSG00000181396	OGFOD3	protein_coding	5.5545e-07	0.0467285	0.636929
ENSG00000173889	PHC3	protein_coding	-3.4105e-07	0.0467492	0.636929
ENSG00000211945	IGHV1-18	IG_V_gene	-2.76052e-06	0.0468763	0.636929
ENSG00000115355	CCDC88A	protein_coding	-5.90441e-07	0.0469651	0.636929
ENSG00000127081	ZNF484	protein_coding	-5.80865e-07	0.0469736	0.636929
ENSG00000160014	CALM3	protein_coding	6.25877e-07	0.0470235	0.636929
ENSG00000154451	GBP5	protein_coding	1.55253e-06	0.0470442	0.636929
ENSG00000092140	G2E3	protein_coding	-5.81591e-07	0.0470596	0.636929
ENSG00000153234	NR4A2	protein_coding	-1.77216e-06	0.0471226	0.636929
ENSG00000167136	ENDOG	protein_coding	1.23516e-06	0.0471422	0.636929
ENSG00000267481	AC011477.2	sense_intronic	-1.21344e-06	0.0471543	0.636929
ENSG00000204099	NEU4	protein_coding	1.2282e-06	0.0471822	0.636929
ENSG00000132405	TBC1D14	protein_coding	7.14737e-07	0.047212	0.636929
ENSG00000119321	FKBP15	protein_coding	3.81019e-07	0.0472132	0.636929
ENSG00000102974	CTCF	protein_coding	3.44718e-07	0.0472264	0.636929
ENSG00000152520	PAN3	protein_coding	-4.85061e-07	0.0472496	0.636929
ENSG00000164105	SAP30	protein_coding	-9.17475e-07	0.0473178	0.636929
ENSG00000111328	CDK2AP1	protein_coding	9.03261e-07	0.0473238	0.636929
ENSG00000281162	LINC01127	lincRNA	1.95667e-06	0.0473244	0.636929
ENSG00000128606	LRRC17	protein_coding	-1.21601e-06	0.047334	0.636929
ENSG00000047188	YTHDC2	protein_coding	-4.31738e-07	0.0473907	0.636929
ENSG00000169750	RAC3	protein_coding	1.13196e-06	0.047395	0.636929
ENSG00000108821	COL1A1	protein_coding	-1.52985e-06	0.0474033	0.636929
ENSG00000130332	LSM7	protein_coding	7.41104e-07	0.0474046	0.636929
ENSG00000170430	MGMT	protein_coding	7.2298e-07	0.0474252	0.636929
ENSG00000116863	ADPRHL2	protein_coding	7.7318e-07	0.0474409	0.636929
ENSG00000189114	BLOC1S3	protein_coding	1.06008e-06	0.0474519	0.636929
ENSG00000152457	DCLRE1C	protein_coding	-7.29448e-07	0.0474705	0.636929
ENSG00000214264	KCTD9P4	processed_pseudogene	1.93139e-06	0.0475091	0.636929
ENSG00000198590	C3orf35	processed_transcript	-9.89176e-07	0.0475402	0.636929
ENSG00000126261	UBA2	protein_coding	-5.85158e-07	0.0475573	0.636929
ENSG00000151332	MBIP	protein_coding	-6.82774e-07	0.0475622	0.636929
ENSG00000156171	DRAM2	protein_coding	-8.33607e-07	0.0475807	0.636929
ENSG00000205181	LINC00654	lincRNA	-1.1914e-06	0.0477038	0.637631
ENSG00000224822	THRB-IT1	sense_intronic	-1.16214e-06	0.0477167	0.637631
ENSG00000232611	AL683813.1	lincRNA	-9.68445e-07	0.0477994	0.637924
ENSG00000104524	PYCR3	protein_coding	7.6619e-07	0.0478809	0.637924
ENSG00000174840	PDE12	protein_coding	-6.06375e-07	0.0479115	0.637924
ENSG00000083520	DIS3	protein_coding	-4.9449e-07	0.0479821	0.637924
ENSG00000119041	GTF3C3	protein_coding	-4.13621e-07	0.0479975	0.637924
ENSG00000262246	CORO7	protein_coding	1.02757e-06	0.0480056	0.637924
ENSG00000124370	MCEE	protein_coding	-8.29815e-07	0.0480597	0.637924
ENSG00000237854	LINC00674	transcribed_unprocessed_pseudogene	-6.15566e-07	0.0482706	0.637924
ENSG00000153563	CD8A	protein_coding	1.78469e-06	0.0482831	0.637924
ENSG00000177103	DSCAML1	protein_coding	-1.58156e-06	0.0482988	0.637924
ENSG00000087470	DNM1L	protein_coding	-6.01709e-07	0.048319	0.637924
ENSG00000083828	ZNF586	protein_coding	6.5276e-07	0.0483204	0.637924
ENSG00000196998	WDR45	protein_coding	4.32813e-07	0.0483209	0.637924
ENSG00000118482	PHF3	protein_coding	-4.57852e-07	0.048363	0.637924
ENSG00000001460	STPG1	protein_coding	9.40993e-07	0.0483734	0.637924
ENSG00000177311	ZBTB38	protein_coding	-5.86652e-07	0.0484633	0.637924
ENSG00000177606	JUN	protein_coding	-1.88666e-06	0.0484837	0.637924
ENSG00000128294	TPST2	protein_coding	6.59411e-07	0.0484917	0.637924
ENSG00000211772	TRBC2	TR_C_gene	1.58704e-06	0.0486677	0.639687
ENSG00000149657	LSM14B	protein_coding	5.74908e-07	0.0487244	0.63973
ENSG00000182718	ANXA2	protein_coding	-1.10667e-06	0.0488147	0.63973
ENSG00000256325	AC025423.1	antisense	-1.41271e-06	0.0489488	0.63973
ENSG00000042980	ADAM28	protein_coding	-1.46764e-06	0.0489636	0.63973
ENSG00000170836	PPM1D	protein_coding	-5.56488e-07	0.0490112	0.63973
ENSG00000094841	UPRT	protein_coding	-6.1928e-07	0.04907	0.63973
ENSG00000225975	LINC01534	lincRNA	-1.04542e-06	0.0491894	0.63973
ENSG00000134371	CDC73	protein_coding	-4.82994e-07	0.0492063	0.63973
ENSG00000175602	CCDC85B	protein_coding	1.15345e-06	0.0492229	0.63973
ENSG00000099875	MKNK2	protein_coding	7.99678e-07	0.0492416	0.63973
ENSG00000280077	AL353763.2	TEC	-8.98158e-07	0.0493109	0.63973
ENSG00000169180	XPO6	protein_coding	4.58723e-07	0.0493568	0.63973
ENSG00000143971	ETAA1	protein_coding	-6.41845e-07	0.0493736	0.63973
ENSG00000100722	ZC3H14	protein_coding	-3.65536e-07	0.049376	0.63973
ENSG00000116717	GADD45A	protein_coding	1.18986e-06	0.0494534	0.63973
ENSG00000157796	WDR19	protein_coding	-6.03144e-07	0.0494794	0.63973
ENSG00000203880	PCMTD2	protein_coding	-4.24602e-07	0.0495064	0.63973
ENSG00000099282	TSPAN15	protein_coding	-1.33487e-06	0.0495103	0.63973
ENSG00000165525	NEMF	protein_coding	-4.0202e-07	0.0495128	0.63973
ENSG00000138095	LRPPRC	protein_coding	-6.46609e-07	0.0495279	0.63973
ENSG00000164695	CHMP4C	protein_coding	-1.09734e-06	0.0496507	0.63973
ENSG00000172794	RAB37	protein_coding	6.47966e-07	0.0497243	0.63973
ENSG00000083937	CHMP2B	protein_coding	-7.65129e-07	0.0497305	0.63973
ENSG00000123561	SERPINA7	protein_coding	-1.05599e-06	0.0498113	0.63973
ENSG00000155034	FBXL18	protein_coding	9.37276e-07	0.0498339	0.63973
ENSG00000064419	TNPO3	protein_coding	4.16081e-07	0.049847	0.63973
ENSG00000087074	PPP1R15A	protein_coding	-1.07156e-06	0.0498594	0.63973
ENSG00000101150	TPD52L2	protein_coding	4.04432e-07	0.0498755	0.63973
ENSG00000101997	CCDC22	protein_coding	6.75123e-07	0.0498878	0.63973
ENSG00000140386	SCAPER	protein_coding	-5.76267e-07	0.0500188	0.640218
ENSG00000211896	IGHG1	IG_C_gene	-2.205e-06	0.0500244	0.640218
ENSG00000172869	DMXL1	protein_coding	-3.50674e-07	0.0500518	0.640218
ENSG00000280304	AC104260.2	TEC	-1.22383e-06	0.0501753	0.640671
ENSG00000127463	EMC1	protein_coding	-4.4391e-07	0.0502308	0.640671
ENSG00000010244	ZNF207	protein_coding	-3.93264e-07	0.0503281	0.640671
ENSG00000188636	RTL6	protein_coding	8.75175e-07	0.0503308	0.640671
ENSG00000166261	ZNF202	protein_coding	6.23448e-07	0.0503924	0.640671
ENSG00000143889	HNRNPLL	protein_coding	-5.05271e-07	0.0504176	0.640671
ENSG00000277969	AC006449.6	lincRNA	1.21787e-06	0.0504328	0.640671
ENSG00000020633	RUNX3	protein_coding	1.45143e-06	0.0504952	0.640671
ENSG00000012660	ELOVL5	protein_coding	-9.49451e-07	0.0504989	0.640671
ENSG00000233392	AC104809.2	processed_transcript	1.95619e-06	0.0505074	0.640671
ENSG00000099246	RAB18	protein_coding	-5.31965e-07	0.0505922	0.640719
ENSG00000138074	SLC5A6	protein_coding	7.39487e-07	0.0506411	0.640719
ENSG00000106244	PDAP1	protein_coding	5.57427e-07	0.0507619	0.640719
ENSG00000153993	SEMA3D	protein_coding	-1.71274e-06	0.0508246	0.640719
ENSG00000259319	AF111167.2	antisense	1.00524e-06	0.0508562	0.640719
ENSG00000188186	LAMTOR4	protein_coding	6.70049e-07	0.0508728	0.640719
ENSG00000117009	KMO	protein_coding	-1.20705e-06	0.0508798	0.640719
ENSG00000227896	AL731569.1	antisense	1.14708e-06	0.0509046	0.640719
ENSG00000146151	HMGCLL1	protein_coding	-1.3701e-06	0.0510448	0.640719
ENSG00000090565	RAB11FIP3	protein_coding	6.80662e-07	0.0510697	0.640719
ENSG00000071994	PDCD2	protein_coding	-5.54528e-07	0.0510901	0.640719
ENSG00000011465	DCN	protein_coding	-1.18607e-06	0.0511735	0.640719
ENSG00000144589	STK11IP	protein_coding	7.05523e-07	0.051251	0.640719
ENSG00000272602	ZNF595	protein_coding	-6.88229e-07	0.0512767	0.640719
ENSG00000175634	RPS6KB2	protein_coding	4.73678e-07	0.0512818	0.640719
ENSG00000008952	SEC62	protein_coding	-6.34167e-07	0.051315	0.640719
ENSG00000139832	RAB20	protein_coding	1.04732e-06	0.051455	0.640719
ENSG00000095015	MAP3K1	protein_coding	-5.18934e-07	0.0514627	0.640719
ENSG00000189157	FAM47E	protein_coding	-1.26017e-06	0.0514727	0.640719
ENSG00000159592	GPBP1L1	protein_coding	-2.94349e-07	0.051505	0.640719
ENSG00000153339	TRAPPC8	protein_coding	-4.90456e-07	0.0515156	0.640719
ENSG00000205744	DENND1C	protein_coding	1.14025e-06	0.0515317	0.640719
ENSG00000119383	PTPA	protein_coding	6.38543e-07	0.0515698	0.640719
ENSG00000091436	MAP3K20	protein_coding	-5.89038e-07	0.0517084	0.640719
ENSG00000101871	MID1	protein_coding	-1.11264e-06	0.0517087	0.640719
ENSG00000154328	NEIL2	protein_coding	7.74827e-07	0.0518007	0.640719
ENSG00000080345	RIF1	protein_coding	-4.05225e-07	0.051821	0.640719
ENSG00000198677	TTC37	protein_coding	-5.26767e-07	0.0518774	0.640719
ENSG00000109794	FAM149A	protein_coding	6.74193e-07	0.0519378	0.640719
ENSG00000135835	KIAA1614	protein_coding	-1.44219e-06	0.0520693	0.640719
ENSG00000057019	DCBLD2	protein_coding	-5.11522e-07	0.0520806	0.640719
ENSG00000265681	RPL17	protein_coding	9.68542e-07	0.0521008	0.640719
ENSG00000145725	PPIP5K2	protein_coding	-4.25021e-07	0.0521097	0.640719
ENSG00000136141	LRCH1	protein_coding	-6.391e-07	0.0521134	0.640719
ENSG00000033170	FUT8	protein_coding	-8.52606e-07	0.0522065	0.640719
ENSG00000173153	ESRRA	protein_coding	6.53937e-07	0.052208	0.640719
ENSG00000163507	CIP2A	protein_coding	-1.20419e-06	0.0522206	0.640719
ENSG00000168216	LMBRD1	protein_coding	-7.02957e-07	0.0522229	0.640719
ENSG00000189319	FAM53B	protein_coding	8.69125e-07	0.0523705	0.640719
ENSG00000141858	SAMD1	protein_coding	9.75929e-07	0.0524382	0.640719
ENSG00000275413	AC002553.2	antisense	1.37899e-06	0.052468	0.640719
ENSG00000142871	CYR61	protein_coding	-2.91402e-06	0.0524943	0.640719
ENSG00000185022	MAFF	protein_coding	-2.44326e-06	0.0525224	0.640719
ENSG00000109689	STIM2	protein_coding	5.0787e-07	0.0525537	0.640719
ENSG00000125148	MT2A	protein_coding	1.39648e-06	0.0526374	0.640719
ENSG00000140937	CDH11	protein_coding	-1.80087e-06	0.0526742	0.640719
ENSG00000047457	CP	protein_coding	-1.13081e-06	0.0526849	0.640719
ENSG00000234797	RPS3AP6	processed_pseudogene	-1.72513e-06	0.0526854	0.640719
ENSG00000180354	MTURN	protein_coding	9.11662e-07	0.0527161	0.640719
ENSG00000204237	OXLD1	protein_coding	6.74998e-07	0.0527166	0.640719
ENSG00000148343	MIGA2	protein_coding	6.59389e-07	0.0527178	0.640719
ENSG00000150756	FAM173B	protein_coding	5.55682e-07	0.0527445	0.640719
ENSG00000069869	NEDD4	protein_coding	-7.13956e-07	0.0527664	0.640719
ENSG00000174547	MRPL11	protein_coding	6.37855e-07	0.0528948	0.640719
ENSG00000000938	FGR	protein_coding	1.36061e-06	0.0529314	0.640719
ENSG00000239437	RN7SL752P	misc_RNA	-2.00551e-06	0.0529608	0.640719
ENSG00000249087	ZNF436-AS1	antisense	1.21706e-06	0.0530302	0.640719
ENSG00000197056	ZMYM1	protein_coding	-5.61995e-07	0.0530902	0.640719
ENSG00000183426	NPIPA1	protein_coding	1.28056e-06	0.0531128	0.640719
ENSG00000157350	ST3GAL2	protein_coding	5.53579e-07	0.0532197	0.640719
ENSG00000165813	CCDC186	protein_coding	-6.2407e-07	0.053253	0.640719
ENSG00000188042	ARL4C	protein_coding	1.08812e-06	0.0532681	0.640719
ENSG00000089692	LAG3	protein_coding	1.82648e-06	0.0533189	0.640719
ENSG00000101194	SLC17A9	protein_coding	9.98523e-07	0.0535009	0.640719
ENSG00000112576	CCND3	protein_coding	9.62479e-07	0.0535073	0.640719
ENSG00000032219	ARID4A	protein_coding	-8.00704e-07	0.0535401	0.640719
ENSG00000148154	UGCG	protein_coding	-7.72471e-07	0.0536037	0.640719
ENSG00000138138	ATAD1	protein_coding	-4.67005e-07	0.0536497	0.640719
ENSG00000187193	MT1X	protein_coding	1.51011e-06	0.0536522	0.640719
ENSG00000041880	PARP3	protein_coding	6.64086e-07	0.0537855	0.640719
ENSG00000108854	SMURF2	protein_coding	-6.73001e-07	0.0537917	0.640719
ENSG00000015479	MATR3	protein_coding	-5.44203e-07	0.0538026	0.640719
ENSG00000122122	SASH3	protein_coding	1.29182e-06	0.0538153	0.640719
ENSG00000224870	AL391244.1	processed_transcript	6.82704e-07	0.0538298	0.640719
ENSG00000162695	SLC30A7	protein_coding	-5.1918e-07	0.0538888	0.640719
ENSG00000188266	HYKK	protein_coding	-7.52282e-07	0.0538947	0.640719
ENSG00000172478	MAB21L4	protein_coding	3.58426e-06	0.0538968	0.640719
ENSG00000162337	LRP5	protein_coding	6.63849e-07	0.0538994	0.640719
ENSG00000136854	STXBP1	protein_coding	-1.07966e-06	0.0539313	0.640719
ENSG00000185869	ZNF829	protein_coding	-1.00544e-06	0.053959	0.640719
ENSG00000136237	RAPGEF5	protein_coding	-8.98351e-07	0.0540606	0.640719
ENSG00000162733	DDR2	protein_coding	-8.58121e-07	0.0540804	0.640719
ENSG00000275764	AC092747.4	lincRNA	-7.49421e-07	0.0541696	0.640719
ENSG00000171566	PLRG1	protein_coding	-5.76365e-07	0.0542456	0.640719
ENSG00000160959	LRRC14	protein_coding	8.29567e-07	0.0542471	0.640719
ENSG00000114120	SLC25A36	protein_coding	-9.71337e-07	0.0544959	0.640719
ENSG00000136883	KIF12	protein_coding	1.31429e-06	0.0545361	0.640719
ENSG00000244503	AC108751.5	processed_pseudogene	-1.63244e-06	0.054604	0.640719
ENSG00000100815	TRIP11	protein_coding	-4.70521e-07	0.054614	0.640719
ENSG00000140995	DEF8	protein_coding	5.05284e-07	0.0546681	0.640719
ENSG00000166289	PLEKHF1	protein_coding	1.46348e-06	0.0547608	0.640719
ENSG00000150907	FOXO1	protein_coding	1.20044e-06	0.0547631	0.640719
ENSG00000148300	REXO4	protein_coding	5.46898e-07	0.0548454	0.640719
ENSG00000142444	TIMM29	protein_coding	5.69449e-07	0.0548667	0.640719
ENSG00000125944	HNRNPR	protein_coding	-4.10007e-07	0.0549946	0.640719
ENSG00000197658	SLC22A24	protein_coding	-1.84055e-06	0.0550106	0.640719
ENSG00000071655	MBD3	protein_coding	7.1929e-07	0.0550968	0.640719
ENSG00000153147	SMARCA5	protein_coding	-6.03792e-07	0.0551005	0.640719
ENSG00000137101	CD72	protein_coding	1.73601e-06	0.0551783	0.640719
ENSG00000113569	NUP155	protein_coding	-4.12062e-07	0.0552044	0.640719
ENSG00000151466	SCLT1	protein_coding	-7.39789e-07	0.0552122	0.640719
ENSG00000126070	AGO3	protein_coding	-3.57381e-07	0.0552465	0.640719
ENSG00000105829	BET1	protein_coding	-7.81925e-07	0.0553216	0.640719
ENSG00000061676	NCKAP1	protein_coding	-4.92293e-07	0.0553247	0.640719
ENSG00000158473	CD1D	protein_coding	8.06277e-07	0.0553337	0.640719
ENSG00000187068	C3orf70	protein_coding	-1.65998e-06	0.0553656	0.640719
ENSG00000142765	SYTL1	protein_coding	1.34708e-06	0.0553768	0.640719
ENSG00000165259	HDX	protein_coding	-9.89987e-07	0.0554387	0.640719
ENSG00000103245	CIAO3	protein_coding	6.13186e-07	0.0554485	0.640719
ENSG00000155666	KDM8	protein_coding	1.23294e-06	0.0554588	0.640719
ENSG00000185504	FAAP100	protein_coding	6.74795e-07	0.0554948	0.640719
ENSG00000166225	FRS2	protein_coding	-4.22965e-07	0.0555524	0.640719
ENSG00000090432	MUL1	protein_coding	5.91612e-07	0.0556168	0.640719
ENSG00000100092	SH3BP1	protein_coding	1.36305e-06	0.0556704	0.640719
ENSG00000084774	CAD	protein_coding	5.90214e-07	0.055731	0.640719
ENSG00000204406	MBD5	protein_coding	-4.41127e-07	0.0557584	0.640719
ENSG00000042753	AP2S1	protein_coding	6.54751e-07	0.0557847	0.640719
ENSG00000095574	IKZF5	protein_coding	-6.27562e-07	0.0558803	0.640719
ENSG00000163596	ICA1L	protein_coding	-1.46559e-06	0.0560082	0.640719
ENSG00000259781	HMGB1P6	processed_pseudogene	1.27561e-06	0.0560674	0.640719
ENSG00000129968	ABHD17A	protein_coding	7.51666e-07	0.0561126	0.640719
ENSG00000269318	AC007292.2	antisense	1.04814e-06	0.0562447	0.640719
ENSG00000110075	PPP6R3	protein_coding	-2.79991e-07	0.0562593	0.640719
ENSG00000276293	PIP4K2B	protein_coding	4.08572e-07	0.0562669	0.640719
ENSG00000102780	DGKH	protein_coding	-7.28834e-07	0.0562717	0.640719
ENSG00000228672	PROB1	protein_coding	1.37259e-06	0.0563091	0.640719
ENSG00000118785	SPP1	protein_coding	-2.53125e-06	0.0563449	0.640719
ENSG00000125912	NCLN	protein_coding	6.64314e-07	0.0563983	0.640719
ENSG00000170365	SMAD1	protein_coding	5.38637e-07	0.0564261	0.640719
ENSG00000198000	NOL8	protein_coding	-4.40189e-07	0.0564543	0.640719
ENSG00000102543	CDADC1	protein_coding	-6.80462e-07	0.0565382	0.640719
ENSG00000167261	DPEP2	protein_coding	1.20329e-06	0.0566063	0.640719
ENSG00000122420	PTGFR	protein_coding	-1.83011e-06	0.0566095	0.640719
ENSG00000100461	RBM23	protein_coding	3.53173e-07	0.0566183	0.640719
ENSG00000184454	NCMAP	protein_coding	-1.12061e-06	0.0567525	0.640719
ENSG00000158669	GPAT4	protein_coding	4.01069e-07	0.0567845	0.640719
ENSG00000104517	UBR5	protein_coding	-2.86563e-07	0.0567846	0.640719
ENSG00000146094	DOK3	protein_coding	1.17015e-06	0.0567894	0.640719
ENSG00000172667	ZMAT3	protein_coding	-1.2904e-06	0.0567922	0.640719
ENSG00000185950	IRS2	protein_coding	-1.41141e-06	0.0568184	0.640719
ENSG00000099817	POLR2E	protein_coding	6.30326e-07	0.056865	0.640719
ENSG00000109736	MFSD10	protein_coding	1.00983e-06	0.0569575	0.640719
ENSG00000156413	FUT6	protein_coding	1.69973e-06	0.0569674	0.640719
ENSG00000136153	LMO7	protein_coding	-5.16738e-07	0.0569932	0.640719
ENSG00000134313	KIDINS220	protein_coding	-3.3373e-07	0.057069	0.640719
ENSG00000100429	HDAC10	protein_coding	9.9137e-07	0.0571158	0.640719
ENSG00000275131	AC241952.1	transcribed_unprocessed_pseudogene	1.07418e-06	0.0572159	0.640719
ENSG00000146678	IGFBP1	protein_coding	-4.3986e-06	0.0572219	0.640719
ENSG00000236136	ADORA2BP1	processed_pseudogene	-1.6319e-06	0.0572917	0.640719
ENSG00000132589	FLOT2	protein_coding	5.17336e-07	0.0572927	0.640719
ENSG00000106819	ASPN	protein_coding	-1.11232e-06	0.0573016	0.640719
ENSG00000079387	SENP1	protein_coding	-4.6775e-07	0.0573107	0.640719
ENSG00000101457	DNTTIP1	protein_coding	7.14835e-07	0.0573221	0.640719
ENSG00000177045	SIX5	protein_coding	9.59023e-07	0.0573861	0.640719
ENSG00000116754	SRSF11	protein_coding	-3.99621e-07	0.0574368	0.640719
ENSG00000101384	JAG1	protein_coding	-1.16583e-06	0.0574421	0.640719
ENSG00000075292	ZNF638	protein_coding	-3.78961e-07	0.0575419	0.640719
ENSG00000278576	AL162171.3	sense_intronic	-9.63608e-07	0.0576172	0.640719
ENSG00000150867	PIP4K2A	protein_coding	7.88701e-07	0.0576832	0.640719
ENSG00000074696	HACD3	protein_coding	-7.22695e-07	0.057689	0.640719
ENSG00000187134	AKR1C1	protein_coding	-1.3345e-06	0.0576911	0.640719
ENSG00000172992	DCAKD	protein_coding	5.06522e-07	0.0577033	0.640719
ENSG00000163431	LMOD1	protein_coding	-2.286e-06	0.0577511	0.640719
ENSG00000225339	AL354740.1	processed_transcript	-1.39233e-06	0.0578067	0.640719
ENSG00000093167	LRRFIP2	protein_coding	-4.80759e-07	0.0578329	0.640719
ENSG00000165124	SVEP1	protein_coding	-1.27516e-06	0.057853	0.640719
ENSG00000120837	NFYB	protein_coding	-5.26298e-07	0.0578638	0.640719
ENSG00000239306	RBM14	protein_coding	7.13579e-07	0.0578703	0.640719
ENSG00000248685	LINC02484	lincRNA	-8.80158e-07	0.0579017	0.640719
ENSG00000213967	ZNF726	protein_coding	-1.76386e-06	0.057949	0.640719
ENSG00000091039	OSBPL8	protein_coding	-5.66142e-07	0.0579729	0.640719
ENSG00000186073	C15orf41	protein_coding	-5.7691e-07	0.0579765	0.640719
ENSG00000134504	KCTD1	protein_coding	-7.04874e-07	0.0580151	0.640719
ENSG00000178149	DALRD3	protein_coding	6.54174e-07	0.058047	0.640719
ENSG00000124535	WRNIP1	protein_coding	4.48831e-07	0.0580847	0.640719
ENSG00000175931	UBE2O	protein_coding	6.04569e-07	0.0581191	0.640719
ENSG00000100347	SAMM50	protein_coding	4.39227e-07	0.0581509	0.640719
ENSG00000138759	FRAS1	protein_coding	-1.24794e-06	0.0582015	0.640719
ENSG00000096717	SIRT1	protein_coding	-6.65618e-07	0.0582409	0.640719
ENSG00000137845	ADAM10	protein_coding	-4.13837e-07	0.0582517	0.640719
ENSG00000183684	ALYREF	protein_coding	7.08159e-07	0.0583023	0.640719
ENSG00000104695	PPP2CB	protein_coding	-5.366e-07	0.0583439	0.640719
ENSG00000071991	CDH19	protein_coding	-1.72346e-06	0.0583462	0.640719
ENSG00000093144	ECHDC1	protein_coding	-9.04418e-07	0.0583765	0.640719
ENSG00000174516	PELI3	protein_coding	9.13075e-07	0.0583816	0.640719
ENSG00000152102	FAM168B	protein_coding	3.54816e-07	0.0583909	0.640719
ENSG00000197275	RAD54B	protein_coding	-1.22268e-06	0.0584216	0.640719
ENSG00000162997	PRORSD1P	transcribed_unitary_pseudogene	8.51347e-07	0.0584239	0.640719
ENSG00000151414	NEK7	protein_coding	-6.00696e-07	0.058487	0.640719
ENSG00000099769	IGFALS	protein_coding	1.35799e-06	0.0584955	0.640719
ENSG00000281103	TRG-AS1	antisense	1.32567e-06	0.0586219	0.641189
ENSG00000111786	SRSF9	protein_coding	3.9349e-07	0.0586358	0.641189
ENSG00000152291	TGOLN2	protein_coding	5.97943e-07	0.0586712	0.641189
ENSG00000110719	TCIRG1	protein_coding	9.5425e-07	0.0587331	0.641189
ENSG00000139289	PHLDA1	protein_coding	-1.95562e-06	0.0588267	0.641189
ENSG00000227192	AL023581.2	lincRNA	-1.47219e-06	0.0588612	0.641189
ENSG00000154240	CEP112	protein_coding	-8.27517e-07	0.0589929	0.641189
ENSG00000165802	NSMF	protein_coding	1.10112e-06	0.0590386	0.641189
ENSG00000124226	RNF114	protein_coding	3.42495e-07	0.0590406	0.641189
ENSG00000203710	CR1	protein_coding	2.12763e-06	0.059082	0.641189
ENSG00000147123	NDUFB11	protein_coding	7.54375e-07	0.0591143	0.641189
ENSG00000241399	CD302	protein_coding	-7.95033e-07	0.0591257	0.641189
ENSG00000092108	SCFD1	protein_coding	-6.92471e-07	0.0592779	0.641189
ENSG00000173818	ENDOV	protein_coding	6.67203e-07	0.059279	0.641189
ENSG00000165533	TTC8	protein_coding	-6.37313e-07	0.0593092	0.641189
ENSG00000174348	PODN	protein_coding	-1.66633e-06	0.0593555	0.641189
ENSG00000061337	LZTS1	protein_coding	-1.41701e-06	0.0593699	0.641189
ENSG00000207005	RNU1-2	snRNA	1.61166e-06	0.0593706	0.641189
ENSG00000015676	NUDCD3	protein_coding	3.48898e-07	0.0593787	0.641189
ENSG00000132424	PNISR	protein_coding	-4.68474e-07	0.0594677	0.641189
ENSG00000129473	BCL2L2	protein_coding	4.04206e-07	0.0595613	0.641189
ENSG00000165072	MAMDC2	protein_coding	-2.58577e-06	0.0595697	0.641189
ENSG00000231205	ZNF826P	transcribed_unprocessed_pseudogene	-1.55376e-06	0.0595979	0.641189
ENSG00000168394	TAP1	protein_coding	9.27428e-07	0.0596135	0.641189
ENSG00000139687	RB1	protein_coding	-5.56227e-07	0.0596284	0.641189
ENSG00000204706	MAMDC2-AS1	antisense	-9.60612e-07	0.0596318	0.641189
ENSG00000095787	WAC	protein_coding	-3.00994e-07	0.0598683	0.642854
ENSG00000146828	SLC12A9	protein_coding	7.09129e-07	0.059871	0.642854
ENSG00000139726	DENR	protein_coding	3.98481e-07	0.0600257	0.644061
ENSG00000163539	CLASP2	protein_coding	-4.18066e-07	0.0601142	0.644557
ENSG00000152942	RAD17	protein_coding	-4.79235e-07	0.0601611	0.644607
ENSG00000116198	CEP104	protein_coding	-5.09655e-07	0.0602751	0.64463
ENSG00000280057	AL022069.2	TEC	1.66552e-06	0.0603182	0.64463
ENSG00000111300	NAA25	protein_coding	-4.5782e-07	0.0603755	0.64463
ENSG00000172915	NBEA	protein_coding	-9.91544e-07	0.06038	0.64463
ENSG00000175970	UNC119B	protein_coding	6.06042e-07	0.0603833	0.64463
ENSG00000105402	NAPA	protein_coding	3.94574e-07	0.060454	0.64463
ENSG00000138193	PLCE1	protein_coding	-1.61677e-06	0.0604999	0.64463
ENSG00000197619	ZNF615	protein_coding	-5.84142e-07	0.0605015	0.64463
ENSG00000087095	NLK	protein_coding	-4.57076e-07	0.0606818	0.645545
ENSG00000198408	OGA	protein_coding	-3.67542e-07	0.0607272	0.645545
ENSG00000163155	LYSMD1	protein_coding	-6.46196e-07	0.0607861	0.645545
ENSG00000130935	NOL11	protein_coding	-5.8445e-07	0.0610483	0.645545
ENSG00000105643	ARRDC2	protein_coding	-1.41619e-06	0.0610561	0.645545
ENSG00000150630	VEGFC	protein_coding	-1.21317e-06	0.0610837	0.645545
ENSG00000244026	FAM86DP	transcribed_unprocessed_pseudogene	-1.41109e-06	0.0612386	0.645545
ENSG00000229754	CXCR2P1	transcribed_unprocessed_pseudogene	1.92489e-06	0.0612989	0.645545
ENSG00000139174	PRICKLE1	protein_coding	-1.05755e-06	0.0614054	0.645545
ENSG00000113441	LNPEP	protein_coding	4.16519e-07	0.0614076	0.645545
ENSG00000283563	AC098650.1	protein_coding	-1.18641e-06	0.0614184	0.645545
ENSG00000135424	ITGA7	protein_coding	-1.23889e-06	0.0614662	0.645545
ENSG00000042445	RETSAT	protein_coding	7.89714e-07	0.0614962	0.645545
ENSG00000138380	CARF	protein_coding	-5.53509e-07	0.0615022	0.645545
ENSG00000229692	SOS1-IT1	sense_intronic	-7.53634e-07	0.0615289	0.645545
ENSG00000136897	MRPL50	protein_coding	-5.9171e-07	0.0615777	0.645545
ENSG00000071073	MGAT4A	protein_coding	-8.83183e-07	0.0616421	0.645545
ENSG00000165997	ARL5B	protein_coding	-8.17858e-07	0.0617257	0.645545
ENSG00000148090	AUH	protein_coding	-4.71573e-07	0.0618617	0.645545
ENSG00000112306	RPS12	protein_coding	7.55561e-07	0.0618955	0.645545
ENSG00000138434	ITPRID2	protein_coding	-5.75821e-07	0.0619057	0.645545
ENSG00000123096	SSPN	protein_coding	-1.81834e-06	0.0619067	0.645545
ENSG00000212402	SNORA74B	snoRNA	-1.46257e-06	0.0620563	0.645545
ENSG00000148400	NOTCH1	protein_coding	7.98147e-07	0.0621294	0.645545
ENSG00000165660	ABRAXAS2	protein_coding	-5.16739e-07	0.0621482	0.645545
ENSG00000246263	UBR5-AS1	antisense	-1.23196e-06	0.0621718	0.645545
ENSG00000131127	ZNF141	protein_coding	-5.24661e-07	0.0622052	0.645545
ENSG00000133818	RRAS2	protein_coding	-5.1313e-07	0.0622408	0.645545
ENSG00000167173	C15orf39	protein_coding	9.15415e-07	0.0622502	0.645545
ENSG00000198695	MT-ND6	protein_coding	-2.60736e-06	0.0622943	0.645545
ENSG00000064201	TSPAN32	protein_coding	1.40935e-06	0.062301	0.645545
ENSG00000144043	TEX261	protein_coding	4.42196e-07	0.0623791	0.645545
ENSG00000101336	HCK	protein_coding	1.38692e-06	0.0624079	0.645545
ENSG00000213079	SCAF8	protein_coding	-3.10231e-07	0.0624098	0.645545
ENSG00000197530	MIB2	protein_coding	8.79067e-07	0.0625227	0.645545
ENSG00000065833	ME1	protein_coding	-1.91718e-06	0.0626794	0.645545
ENSG00000151247	EIF4E	protein_coding	-5.15355e-07	0.0626972	0.645545
ENSG00000166266	CUL5	protein_coding	-4.46728e-07	0.0627287	0.645545
ENSG00000260500	AC010336.2	antisense	1.16737e-06	0.0627876	0.645545
ENSG00000173598	NUDT4	protein_coding	-1.1253e-06	0.0628701	0.645545
ENSG00000181588	MEX3D	protein_coding	9.732e-07	0.0628762	0.645545
ENSG00000001631	KRIT1	protein_coding	-4.47193e-07	0.062923	0.645545
ENSG00000250132	AC004803.1	antisense	9.608e-07	0.0629415	0.645545
ENSG00000089060	SLC8B1	protein_coding	5.70695e-07	0.0629594	0.645545
ENSG00000167106	FAM102A	protein_coding	-1.38228e-06	0.0629691	0.645545
ENSG00000089177	KIF16B	protein_coding	-9.59632e-07	0.0630322	0.645545
ENSG00000197114	ZGPAT	protein_coding	7.60972e-07	0.063114	0.645545
ENSG00000182986	ZNF320	protein_coding	-1.65244e-06	0.0631195	0.645545
ENSG00000166147	FBN1	protein_coding	-9.97998e-07	0.0631207	0.645545
ENSG00000163293	NIPAL1	protein_coding	-1.22139e-06	0.0631834	0.645545
ENSG00000153187	HNRNPU	protein_coding	-4.40172e-07	0.0632344	0.645545
ENSG00000185883	ATP6V0C	protein_coding	9.8023e-07	0.0632694	0.645545
ENSG00000153395	LPCAT1	protein_coding	8.87117e-07	0.0632808	0.645545
ENSG00000131378	RFTN1	protein_coding	1.19969e-06	0.0632982	0.645545
ENSG00000137809	ITGA11	protein_coding	-1.06026e-06	0.0633138	0.645545
ENSG00000172466	ZNF24	protein_coding	-3.85122e-07	0.0633378	0.645545
ENSG00000068305	MEF2A	protein_coding	-3.98876e-07	0.0633663	0.645545
ENSG00000184731	FAM110C	protein_coding	8.91851e-07	0.0633739	0.645545
ENSG00000189180	ZNF33A	protein_coding	-4.22954e-07	0.0634498	0.645545
ENSG00000146576	C7orf26	protein_coding	6.1845e-07	0.0635168	0.645545
ENSG00000170468	RIOX1	protein_coding	8.4294e-07	0.0635402	0.645545
ENSG00000116852	KIF21B	protein_coding	1.07331e-06	0.0635503	0.645545
ENSG00000180881	CAPS2	protein_coding	-5.89547e-07	0.0635684	0.645545
ENSG00000140350	ANP32A	protein_coding	4.35312e-07	0.0635899	0.645545
ENSG00000065883	CDK13	protein_coding	-3.20512e-07	0.0636023	0.645545
ENSG00000089820	ARHGAP4	protein_coding	1.04847e-06	0.0636723	0.645545
ENSG00000184226	PCDH9	protein_coding	-1.07317e-06	0.0637371	0.645545
ENSG00000159314	ARHGAP27	protein_coding	9.12417e-07	0.0638567	0.645545
ENSG00000138032	PPM1B	protein_coding	-5.95417e-07	0.063928	0.645545
ENSG00000267787	AC027097.2	antisense	1.01929e-06	0.0639444	0.645545
ENSG00000118046	STK11	protein_coding	6.05042e-07	0.0639457	0.645545
ENSG00000076067	RBMS2	protein_coding	-8.62857e-07	0.0639829	0.645545
ENSG00000132004	FBXW9	protein_coding	9.12911e-07	0.0639998	0.645545
ENSG00000126934	MAP2K2	protein_coding	5.48843e-07	0.0640408	0.645545
ENSG00000179364	PACS2	protein_coding	6.92083e-07	0.0640448	0.645545
ENSG00000231047	GCNT1P3	processed_pseudogene	2.18245e-06	0.0640707	0.645545
ENSG00000198862	LTN1	protein_coding	-4.7584e-07	0.0641409	0.645545
ENSG00000105063	PPP6R1	protein_coding	5.99588e-07	0.0641853	0.645545
ENSG00000087338	GMCL1	protein_coding	-5.89393e-07	0.0643539	0.645545
ENSG00000247092	SNHG10	antisense	8.05e-07	0.0643879	0.645545
ENSG00000171451	DSEL	protein_coding	-1.00914e-06	0.0644406	0.645545
ENSG00000174891	RSRC1	protein_coding	-4.85309e-07	0.0645247	0.645545
ENSG00000135018	UBQLN1	protein_coding	-4.78552e-07	0.0645312	0.645545
ENSG00000173198	CYSLTR1	protein_coding	-1.5271e-06	0.0646098	0.645545
ENSG00000166743	ACSM1	protein_coding	-2.77203e-06	0.0646153	0.645545
ENSG00000143324	XPR1	protein_coding	-5.65959e-07	0.0646304	0.645545
ENSG00000172375	C2CD2L	protein_coding	8.41439e-07	0.0646393	0.645545
ENSG00000161640	SIGLEC11	protein_coding	1.72701e-06	0.0646494	0.645545
ENSG00000169116	PARM1	protein_coding	-1.61997e-06	0.0646766	0.645545
ENSG00000132823	OSER1	protein_coding	-6.27337e-07	0.0647418	0.645545
ENSG00000142512	SIGLEC10	protein_coding	1.62573e-06	0.0647773	0.645545
ENSG00000108798	ABI3	protein_coding	1.17955e-06	0.0647814	0.645545
ENSG00000100003	SEC14L2	protein_coding	7.01202e-07	0.0648228	0.645545
ENSG00000165501	LRR1	protein_coding	9.26254e-07	0.0648318	0.645545
ENSG00000105723	GSK3A	protein_coding	6.32972e-07	0.0648474	0.645545
ENSG00000104964	AES	protein_coding	6.61095e-07	0.0649024	0.645545
ENSG00000211829	TRDC	TR_C_gene	1.85177e-06	0.0649607	0.645545
ENSG00000053254	FOXN3	protein_coding	-4.71524e-07	0.064987	0.645545
ENSG00000186352	ANKRD37	protein_coding	-1.25054e-06	0.0651271	0.645545
ENSG00000162739	SLAMF6	protein_coding	1.38588e-06	0.0651367	0.645545
ENSG00000024048	UBR2	protein_coding	-3.26877e-07	0.0651848	0.645545
ENSG00000109046	WSB1	protein_coding	-7.09379e-07	0.065188	0.645545
ENSG00000181038	METTL23	protein_coding	5.44361e-07	0.0652086	0.645545
ENSG00000133392	MYH11	protein_coding	-2.2497e-06	0.0652455	0.645545
ENSG00000161013	MGAT4B	protein_coding	7.90713e-07	0.0652714	0.645545
ENSG00000167977	KCTD5	protein_coding	5.91372e-07	0.0652719	0.645545
ENSG00000083750	RRAGB	protein_coding	-4.40904e-07	0.0653247	0.645545
ENSG00000021826	CPS1	protein_coding	-9.81689e-07	0.065334	0.645545
ENSG00000153976	HS3ST3A1	protein_coding	1.55523e-06	0.0653551	0.645545
ENSG00000215417	MIR17HG	processed_transcript	-1.36097e-06	0.0653747	0.645545
ENSG00000133315	MACROD1	protein_coding	5.89415e-07	0.0653835	0.645545
ENSG00000197822	OCLN	protein_coding	-6.79729e-07	0.0654064	0.645545
ENSG00000140983	RHOT2	protein_coding	6.84784e-07	0.0654801	0.645545
ENSG00000089154	GCN1	protein_coding	3.99111e-07	0.0654893	0.645545
ENSG00000085644	ZNF213	protein_coding	9.18799e-07	0.0655725	0.645545
ENSG00000141570	CBX8	protein_coding	1.08287e-06	0.0656013	0.645545
ENSG00000138115	CYP2C8	protein_coding	-1.02154e-06	0.0656215	0.645545
ENSG00000064999	ANKS1A	protein_coding	7.09387e-07	0.0656889	0.645545
ENSG00000196369	SRGAP2B	protein_coding	-1.01939e-06	0.065764	0.645545
ENSG00000130726	TRIM28	protein_coding	4.03088e-07	0.0657767	0.645545
ENSG00000137812	KNL1	protein_coding	-9.14074e-07	0.0658255	0.645545
ENSG00000174606	ANGEL2	protein_coding	-3.04846e-07	0.0659207	0.645545
ENSG00000113161	HMGCR	protein_coding	-2.66025e-06	0.0659251	0.645545
ENSG00000079335	CDC14A	protein_coding	-8.57092e-07	0.065988	0.645545
ENSG00000164690	SHH	protein_coding	1.04167e-06	0.06607	0.645545
ENSG00000259956	RBM15B	protein_coding	4.75648e-07	0.0661915	0.645545
ENSG00000118898	PPL	protein_coding	9.74387e-07	0.066211	0.645545
ENSG00000107331	ABCA2	protein_coding	7.91167e-07	0.0663392	0.645545
ENSG00000160352	ZNF714	protein_coding	-1.23539e-06	0.0663691	0.645545
ENSG00000122696	SLC25A51	protein_coding	6.47894e-07	0.0664348	0.645545
ENSG00000151923	TIAL1	protein_coding	-4.30447e-07	0.06646	0.645545
ENSG00000143256	PFDN2	protein_coding	8.24536e-07	0.0664612	0.645545
ENSG00000072415	MPP5	protein_coding	-5.23813e-07	0.0664771	0.645545
ENSG00000004660	CAMKK1	protein_coding	1.2195e-06	0.0664839	0.645545
ENSG00000184898	RBM43	protein_coding	-5.99319e-07	0.0664962	0.645545
ENSG00000180979	LRRC57	protein_coding	-5.7464e-07	0.0665019	0.645545
ENSG00000156983	BRPF1	protein_coding	5.45681e-07	0.0665127	0.645545
ENSG00000175536	LIPT2	protein_coding	9.99993e-07	0.0665494	0.645545
ENSG00000211592	IGKC	IG_C_gene	-2.10173e-06	0.0665546	0.645545
ENSG00000174953	DHX36	protein_coding	-5.29422e-07	0.0665691	0.645545
ENSG00000158290	CUL4B	protein_coding	-4.63477e-07	0.0665958	0.645545
ENSG00000164609	SLU7	protein_coding	-5.56565e-07	0.0666433	0.645545
ENSG00000124802	EEF1E1	protein_coding	-1.01663e-06	0.0667134	0.645545
ENSG00000126106	TMEM53	protein_coding	6.93342e-07	0.0668077	0.645545
ENSG00000089486	CDIP1	protein_coding	5.66935e-07	0.0668536	0.645545
ENSG00000120913	PDLIM2	protein_coding	9.40592e-07	0.0669115	0.645545
ENSG00000005893	LAMP2	protein_coding	-8.28878e-07	0.0669129	0.645545
ENSG00000133243	BTBD2	protein_coding	5.9049e-07	0.066929	0.645545
ENSG00000112855	HARS2	protein_coding	3.80904e-07	0.0669566	0.645545
ENSG00000123728	RAP2C	protein_coding	-5.36276e-07	0.0669986	0.645545
ENSG00000151651	ADAM8	protein_coding	1.01652e-06	0.0670109	0.645545
ENSG00000006634	DBF4	protein_coding	-1.02211e-06	0.0670562	0.645545
ENSG00000150471	ADGRL3	protein_coding	-1.36199e-06	0.0670934	0.645545
ENSG00000160392	C19orf47	protein_coding	5.98327e-07	0.0671076	0.645545
ENSG00000167220	HDHD2	protein_coding	-5.01121e-07	0.0671723	0.645761
ENSG00000131482	G6PC	protein_coding	-2.26697e-06	0.0672982	0.646087
ENSG00000125249	RAP2A	protein_coding	-7.09164e-07	0.0673144	0.646087
ENSG00000146282	RARS2	protein_coding	-4.8541e-07	0.0673463	0.646087
ENSG00000142669	SH3BGRL3	protein_coding	9.76254e-07	0.0674264	0.646087
ENSG00000126970	ZC4H2	protein_coding	-6.66454e-07	0.0675377	0.646087
ENSG00000160325	CACFD1	protein_coding	7.5022e-07	0.0675766	0.646087
ENSG00000149761	NUDT22	protein_coding	5.77259e-07	0.0676188	0.646087
ENSG00000105976	MET	protein_coding	-7.52843e-07	0.0676537	0.646087
ENSG00000229931	AL137003.1	antisense	1.15298e-06	0.0676581	0.646087
ENSG00000142227	EMP3	protein_coding	1.16237e-06	0.0676656	0.646087
ENSG00000198301	SDAD1	protein_coding	-5.29284e-07	0.067689	0.646087
ENSG00000138750	NUP54	protein_coding	-5.69102e-07	0.0678488	0.646087
ENSG00000164209	SLC25A46	protein_coding	-5.83324e-07	0.0678634	0.646087
ENSG00000120071	KANSL1	protein_coding	-6.85128e-07	0.0678651	0.646087
ENSG00000146729	NIPSNAP2	protein_coding	-5.97787e-07	0.0679599	0.646087
ENSG00000198624	CCDC69	protein_coding	7.36971e-07	0.0679709	0.646087
ENSG00000165966	PDZRN4	protein_coding	-1.54288e-06	0.0680484	0.646087
ENSG00000100949	RABGGTA	protein_coding	5.5251e-07	0.0681596	0.646087
ENSG00000173156	RHOD	protein_coding	9.07421e-07	0.0681602	0.646087
ENSG00000185730	ZNF696	protein_coding	8.42888e-07	0.0681775	0.646087
ENSG00000159733	ZFYVE28	protein_coding	8.78458e-07	0.068205	0.646087
ENSG00000165732	DDX21	protein_coding	-6.07245e-07	0.0682053	0.646087
ENSG00000158062	UBXN11	protein_coding	7.96381e-07	0.068214	0.646087
ENSG00000109265	KIAA1211	protein_coding	-1.43455e-06	0.0682692	0.646087
ENSG00000135924	DNAJB2	protein_coding	4.54087e-07	0.068317	0.646087
ENSG00000164023	SGMS2	protein_coding	-5.65216e-07	0.0683545	0.646087
ENSG00000008294	SPAG9	protein_coding	-4.16418e-07	0.0683606	0.646087
ENSG00000257702	LBX2-AS1	antisense	8.1703e-07	0.0684063	0.646087
ENSG00000230921	HAO2-IT1	sense_intronic	1.52266e-06	0.068436	0.646087
ENSG00000171448	ZBTB26	protein_coding	-6.19388e-07	0.0685229	0.646087
ENSG00000135249	RINT1	protein_coding	-6.50397e-07	0.0685545	0.646087
ENSG00000154832	CXXC1	protein_coding	6.17551e-07	0.0685667	0.646087
ENSG00000117016	RIMS3	protein_coding	1.16833e-06	0.0686046	0.646087
ENSG00000164099	PRSS12	protein_coding	1.66014e-06	0.0687015	0.646194
ENSG00000204248	COL11A2	protein_coding	1.28739e-06	0.0687704	0.646194
ENSG00000181847	TIGIT	protein_coding	1.49607e-06	0.0688122	0.646194
ENSG00000143603	KCNN3	protein_coding	-1.65283e-06	0.0688435	0.646194
ENSG00000169507	SLC38A11	protein_coding	-9.25778e-07	0.0688534	0.646194
ENSG00000008710	PKD1	protein_coding	9.22729e-07	0.0688956	0.646194
ENSG00000173898	SPTBN2	protein_coding	1.01937e-06	0.0690156	0.646194
ENSG00000139323	POC1B	protein_coding	-6.46523e-07	0.0690235	0.646194
ENSG00000140950	TLDC1	protein_coding	-8.38129e-07	0.0690826	0.646194
ENSG00000140941	MAP1LC3B	protein_coding	-5.94621e-07	0.069085	0.646194
ENSG00000213906	LTB4R2	protein_coding	9.79351e-07	0.0690973	0.646194
ENSG00000198589	LRBA	protein_coding	-2.87017e-07	0.0691881	0.646194
ENSG00000211660	IGLV2-23	IG_V_gene	-2.18692e-06	0.0691928	0.646194
ENSG00000105707	HPN	protein_coding	4.92862e-07	0.0692395	0.646194
ENSG00000147443	DOK2	protein_coding	1.40801e-06	0.0692787	0.646194
ENSG00000010072	SPRTN	protein_coding	-5.29584e-07	0.0692941	0.646194
ENSG00000182858	ALG12	protein_coding	4.67824e-07	0.0693755	0.646557
ENSG00000120458	MSANTD2	protein_coding	-6.27128e-07	0.0694718	0.64706
ENSG00000185122	HSF1	protein_coding	4.78894e-07	0.0695437	0.6471
ENSG00000205959	AC105345.1	lincRNA	1.32646e-06	0.0697199	0.6471
ENSG00000206562	METTL6	protein_coding	-5.96992e-07	0.0698008	0.6471
ENSG00000159063	ALG8	protein_coding	-5.1611e-07	0.0698709	0.6471
ENSG00000138050	THUMPD2	protein_coding	-5.37977e-07	0.0698719	0.6471
ENSG00000119878	CRIPT	protein_coding	-5.97137e-07	0.0698813	0.6471
ENSG00000197535	MYO5A	protein_coding	-8.35145e-07	0.0700497	0.6471
ENSG00000122741	DCAF10	protein_coding	-4.61296e-07	0.0701762	0.6471
ENSG00000075223	SEMA3C	protein_coding	-2.40514e-06	0.0702263	0.6471
ENSG00000196935	SRGAP1	protein_coding	-1.28354e-06	0.0702414	0.6471
ENSG00000160229	ZNF66	protein_coding	-1.19951e-06	0.0702784	0.6471
ENSG00000228049	POLR2J2	protein_coding	-1.70875e-06	0.0703157	0.6471
ENSG00000103671	TRIP4	protein_coding	-5.70872e-07	0.0703346	0.6471
ENSG00000126215	XRCC3	protein_coding	1.13222e-06	0.0703628	0.6471
ENSG00000251136	AF117829.1	lincRNA	-6.28732e-07	0.0703875	0.6471
ENSG00000077942	FBLN1	protein_coding	-2.1346e-06	0.0704598	0.6471
ENSG00000080298	RFX3	protein_coding	-6.13818e-07	0.07048	0.6471
ENSG00000183207	RUVBL2	protein_coding	5.4733e-07	0.0705878	0.6471
ENSG00000163104	SMARCAD1	protein_coding	-5.03062e-07	0.0706116	0.6471
ENSG00000180867	PDIA3P1	transcribed_processed_pseudogene	8.64544e-07	0.0706204	0.6471
ENSG00000164306	PRIMPOL	protein_coding	-5.62096e-07	0.0706314	0.6471
ENSG00000243069	ARHGEF26-AS1	processed_transcript	1.51864e-06	0.0706933	0.6471
ENSG00000113889	KNG1	protein_coding	-7.85797e-07	0.0707158	0.6471
ENSG00000175792	RUVBL1	protein_coding	5.24294e-07	0.0707627	0.6471
ENSG00000132434	LANCL2	protein_coding	5.15831e-07	0.0707698	0.6471
ENSG00000033100	CHPF2	protein_coding	5.47388e-07	0.0709015	0.6471
ENSG00000178821	TMEM52	protein_coding	1.52576e-06	0.0709251	0.6471
ENSG00000137204	SLC22A7	protein_coding	9.03533e-07	0.0709475	0.6471
ENSG00000011105	TSPAN9	protein_coding	6.32831e-07	0.0709575	0.6471
ENSG00000005007	UPF1	protein_coding	4.11692e-07	0.0709921	0.6471
ENSG00000072080	SPP2	protein_coding	9.8348e-07	0.0710074	0.6471
ENSG00000013441	CLK1	protein_coding	-4.7292e-07	0.0711422	0.6471
ENSG00000140416	TPM1	protein_coding	-6.4892e-07	0.0711464	0.6471
ENSG00000081154	PCNP	protein_coding	-6.44579e-07	0.0711511	0.6471
ENSG00000196586	MYO6	protein_coding	-5.08098e-07	0.0712411	0.6471
ENSG00000102763	VWA8	protein_coding	-4.27017e-07	0.0712886	0.6471
ENSG00000136546	SCN7A	protein_coding	-2.37854e-06	0.0713095	0.6471
ENSG00000196268	ZNF493	protein_coding	-7.73956e-07	0.0713494	0.6471
ENSG00000275302	CCL4	protein_coding	1.55938e-06	0.0713805	0.6471
ENSG00000184414	IRS3P	processed_pseudogene	1.62585e-06	0.0713897	0.6471
ENSG00000164902	PHAX	protein_coding	-5.77585e-07	0.0714122	0.6471
ENSG00000121879	PIK3CA	protein_coding	-4.52023e-07	0.0715211	0.6471
ENSG00000117525	F3	protein_coding	-2.32535e-06	0.0716327	0.6471
ENSG00000183779	ZNF703	protein_coding	-1.43464e-06	0.0716488	0.6471
ENSG00000272168	CASC15	lincRNA	-1.56367e-06	0.0716885	0.6471
ENSG00000166482	MFAP4	protein_coding	-1.38212e-06	0.0717025	0.6471
ENSG00000168710	AHCYL1	protein_coding	-4.88002e-07	0.0717384	0.6471
ENSG00000148123	PLPPR1	protein_coding	-1.83473e-06	0.0717895	0.6471
ENSG00000165572	KBTBD6	protein_coding	-9.01506e-07	0.0718076	0.6471
ENSG00000162302	RPS6KA4	protein_coding	7.73397e-07	0.0718288	0.6471
ENSG00000134539	KLRD1	protein_coding	1.36902e-06	0.0718552	0.6471
ENSG00000170634	ACYP2	protein_coding	-4.99569e-07	0.0719522	0.6471
ENSG00000166166	TRMT61A	protein_coding	7.05648e-07	0.0719639	0.6471
ENSG00000135241	PNPLA8	protein_coding	-6.70662e-07	0.0720607	0.6471
ENSG00000267296	CEBPA-DT	antisense	1.19532e-06	0.0720787	0.6471
ENSG00000261236	BOP1	protein_coding	7.84724e-07	0.0720926	0.6471
ENSG00000231312	AC007388.1	antisense	-5.30268e-07	0.0721643	0.6471
ENSG00000196712	NF1	protein_coding	-3.69911e-07	0.0721773	0.6471
ENSG00000215146	BX322639.1	transcribed_unprocessed_pseudogene	-1.98427e-06	0.0722458	0.6471
ENSG00000196705	ZNF431	protein_coding	-8.8049e-07	0.0723993	0.6471
ENSG00000100528	CNIH1	protein_coding	-6.3162e-07	0.0724167	0.6471
ENSG00000184887	BTBD6	protein_coding	6.70961e-07	0.0724222	0.6471
ENSG00000134744	TUT4	protein_coding	-4.07754e-07	0.0724463	0.6471
ENSG00000159086	PAXBP1	protein_coding	-4.41847e-07	0.0725096	0.6471
ENSG00000095906	NUBP2	protein_coding	4.5005e-07	0.0725305	0.6471
ENSG00000276900	AC023157.3	antisense	1.02535e-06	0.0725391	0.6471
ENSG00000197580	BCO2	protein_coding	1.64458e-06	0.0726344	0.6471
ENSG00000006015	REX1BD	protein_coding	6.48591e-07	0.0727331	0.6471
ENSG00000125827	TMX4	protein_coding	-5.09281e-07	0.0727418	0.6471
ENSG00000112679	DUSP22	protein_coding	4.559e-07	0.0727443	0.6471
ENSG00000123607	TTC21B	protein_coding	-4.31725e-07	0.0728	0.6471
ENSG00000167671	UBXN6	protein_coding	4.69415e-07	0.072805	0.6471
ENSG00000180376	CCDC66	protein_coding	-5.67406e-07	0.0728424	0.6471
ENSG00000126947	ARMCX1	protein_coding	-1.15115e-06	0.0730053	0.6471
ENSG00000148584	A1CF	protein_coding	-5.03637e-07	0.0730488	0.6471
ENSG00000198160	MIER1	protein_coding	-5.35701e-07	0.0730588	0.6471
ENSG00000203737	GPR52	protein_coding	1.18601e-06	0.0730986	0.6471
ENSG00000108639	SYNGR2	protein_coding	5.16227e-07	0.0731869	0.6471
ENSG00000011304	PTBP1	protein_coding	4.54753e-07	0.0733703	0.6471
ENSG00000162772	ATF3	protein_coding	-1.84132e-06	0.0734249	0.6471
ENSG00000197928	ZNF677	protein_coding	-1.16177e-06	0.0734396	0.6471
ENSG00000105447	GRWD1	protein_coding	4.74655e-07	0.0735267	0.6471
ENSG00000156471	PTDSS1	protein_coding	5.1913e-07	0.0735506	0.6471
ENSG00000144579	CTDSP1	protein_coding	5.41378e-07	0.0735799	0.6471
ENSG00000043143	JADE2	protein_coding	7.07297e-07	0.0735957	0.6471
ENSG00000127995	CASD1	protein_coding	-5.19062e-07	0.0736056	0.6471
ENSG00000136250	AOAH	protein_coding	1.0771e-06	0.0736073	0.6471
ENSG00000132170	PPARG	protein_coding	-9.21832e-07	0.0737058	0.6471
ENSG00000110876	SELPLG	protein_coding	1.28677e-06	0.073805	0.6471
ENSG00000237187	NR2F1-AS1	antisense	-8.38979e-07	0.0738226	0.6471
ENSG00000145687	SSBP2	protein_coding	-9.62091e-07	0.073878	0.6471
ENSG00000107021	TBC1D13	protein_coding	5.64199e-07	0.0738844	0.6471
ENSG00000140043	PTGR2	protein_coding	-5.71761e-07	0.0738971	0.6471
ENSG00000198121	LPAR1	protein_coding	-1.36094e-06	0.0739004	0.6471
ENSG00000147394	ZNF185	protein_coding	1.373e-06	0.0739445	0.6471
ENSG00000196628	TCF4	protein_coding	-8.29095e-07	0.0739762	0.6471
ENSG00000155100	OTUD6B	protein_coding	-5.68367e-07	0.074053	0.6471
ENSG00000118762	PKD2	protein_coding	-9.65753e-07	0.0740554	0.6471
ENSG00000164187	LMBRD2	protein_coding	-5.10658e-07	0.0741318	0.6471
ENSG00000180616	SSTR2	protein_coding	-1.33626e-06	0.0741889	0.6471
ENSG00000176978	DPP7	protein_coding	6.30581e-07	0.0742086	0.6471
ENSG00000130479	MAP1S	protein_coding	7.39963e-07	0.0742679	0.6471
ENSG00000079482	OPHN1	protein_coding	-7.67829e-07	0.0742783	0.6471
ENSG00000167962	ZNF598	protein_coding	7.71333e-07	0.0743373	0.6471
ENSG00000136169	SETDB2	protein_coding	-5.96839e-07	0.0744742	0.6471
ENSG00000055208	TAB2	protein_coding	-5.69886e-07	0.0745429	0.6471
ENSG00000136950	ARPC5L	protein_coding	6.81247e-07	0.0745487	0.6471
ENSG00000077943	ITGA8	protein_coding	-1.97141e-06	0.0745838	0.6471
ENSG00000103528	SYT17	protein_coding	1.06144e-06	0.0745981	0.6471
ENSG00000216937	CCDC7	protein_coding	-8.6964e-07	0.0747245	0.6471
ENSG00000112782	CLIC5	protein_coding	-1.83948e-06	0.0748164	0.6471
ENSG00000089048	ESF1	protein_coding	-6.2519e-07	0.0748265	0.6471
ENSG00000199266	SNORA60	snoRNA	-2.06434e-06	0.0749008	0.6471
ENSG00000204789	ZNF204P	processed_pseudogene	-1.34513e-06	0.074931	0.6471
ENSG00000163219	ARHGAP25	protein_coding	9.00847e-07	0.0751021	0.6471
ENSG00000177565	TBL1XR1	protein_coding	-5.15637e-07	0.0751243	0.6471
ENSG00000134108	ARL8B	protein_coding	-4.06605e-07	0.0751511	0.6471
ENSG00000189050	RNFT1	protein_coding	-9.04693e-07	0.0751609	0.6471
ENSG00000115504	EHBP1	protein_coding	-6.72077e-07	0.0751758	0.6471
ENSG00000170458	CD14	protein_coding	8.64968e-07	0.0752069	0.6471
ENSG00000164162	ANAPC10	protein_coding	-7.48875e-07	0.0753239	0.6471
ENSG00000115325	DOK1	protein_coding	1.15373e-06	0.0753538	0.6471
ENSG00000196139	AKR1C3	protein_coding	-1.44717e-06	0.0753646	0.6471
ENSG00000131323	TRAF3	protein_coding	6.9379e-07	0.0754162	0.6471
ENSG00000204482	LST1	protein_coding	1.42784e-06	0.0754505	0.6471
ENSG00000073711	PPP2R3A	protein_coding	-9.00382e-07	0.0754665	0.6471
ENSG00000280587	LINC01348	lincRNA	-1.57992e-06	0.0755226	0.6471
ENSG00000164597	COG5	protein_coding	-4.10473e-07	0.0755714	0.6471
ENSG00000155760	FZD7	protein_coding	-1.62578e-06	0.0755793	0.6471
ENSG00000171262	FAM98B	protein_coding	-6.33144e-07	0.0755877	0.6471
ENSG00000170954	ZNF415	protein_coding	-8.80781e-07	0.0756216	0.6471
ENSG00000139218	SCAF11	protein_coding	-3.82699e-07	0.0756238	0.6471
ENSG00000187531	SIRT7	protein_coding	6.50969e-07	0.0756297	0.6471
ENSG00000147533	GOLGA7	protein_coding	-6.1943e-07	0.075639	0.6471
ENSG00000108239	TBC1D12	protein_coding	-3.46424e-07	0.0756618	0.6471
ENSG00000164167	LSM6	protein_coding	6.11395e-07	0.0756784	0.6471
ENSG00000127863	TNFRSF19	protein_coding	-1.77925e-06	0.0757119	0.6471
ENSG00000043093	DCUN1D1	protein_coding	-4.91244e-07	0.0757143	0.6471
ENSG00000141873	SLC39A3	protein_coding	8.02049e-07	0.0757361	0.6471
ENSG00000252498	RNU6-1016P	snRNA	-1.10319e-06	0.0757724	0.6471
ENSG00000211668	IGLV2-11	IG_V_gene	-2.46214e-06	0.0758017	0.6471
ENSG00000032444	PNPLA6	protein_coding	5.96667e-07	0.0758284	0.6471
ENSG00000164414	SLC35A1	protein_coding	-7.44878e-07	0.0758342	0.6471
ENSG00000100490	CDKL1	protein_coding	-1.10942e-06	0.0758574	0.6471
ENSG00000204177	BMS1P1	transcribed_unprocessed_pseudogene	-1.31455e-06	0.0760636	0.6471
ENSG00000054967	RELT	protein_coding	1.12474e-06	0.0760864	0.6471
ENSG00000160185	UBASH3A	protein_coding	1.61582e-06	0.0760929	0.6471
ENSG00000175221	MED16	protein_coding	5.93765e-07	0.0761426	0.6471
ENSG00000132842	AP3B1	protein_coding	-4.23178e-07	0.0761615	0.6471
ENSG00000168785	TSPAN5	protein_coding	1.2902e-06	0.0761716	0.6471
ENSG00000186812	ZNF397	protein_coding	-4.19949e-07	0.0761938	0.6471
ENSG00000150347	ARID5B	protein_coding	-8.61331e-07	0.0762927	0.6471
ENSG00000123243	ITIH5	protein_coding	-1.2638e-06	0.076304	0.6471
ENSG00000182866	LCK	protein_coding	1.41943e-06	0.076352	0.6471
ENSG00000146521	LINC01558	lincRNA	-1.81817e-06	0.0764497	0.6471
ENSG00000149308	NPAT	protein_coding	-4.29133e-07	0.0764823	0.6471
ENSG00000108848	LUC7L3	protein_coding	-3.98842e-07	0.0764848	0.6471
ENSG00000084652	TXLNA	protein_coding	5.28917e-07	0.0764915	0.6471
ENSG00000146842	TMEM209	protein_coding	-5.13332e-07	0.0765132	0.6471
ENSG00000215105	TTC3P1	processed_pseudogene	-7.28977e-07	0.0766435	0.6471
ENSG00000184164	CRELD2	protein_coding	1.0114e-06	0.0767629	0.6471
ENSG00000054611	TBC1D22A	protein_coding	4.87308e-07	0.0767703	0.6471
ENSG00000111652	COPS7A	protein_coding	4.60356e-07	0.076778	0.6471
ENSG00000187634	SAMD11	protein_coding	-1.65102e-06	0.0768472	0.6471
ENSG00000272888	LINC01578	processed_transcript	-4.54838e-07	0.0768703	0.6471
ENSG00000168234	TTC39C	protein_coding	-7.94955e-07	0.0769127	0.6471
ENSG00000134853	PDGFRA	protein_coding	-8.7881e-07	0.0770404	0.6471
ENSG00000163536	SERPINI1	protein_coding	-1.24027e-06	0.0770408	0.6471
ENSG00000131759	RARA	protein_coding	8.51693e-07	0.0770462	0.6471
ENSG00000101940	WDR13	protein_coding	4.89194e-07	0.0770522	0.6471
ENSG00000163714	U2SURP	protein_coding	-3.52815e-07	0.0770577	0.6471
ENSG00000141506	PIK3R5	protein_coding	1.04453e-06	0.0770941	0.6471
ENSG00000167967	E4F1	protein_coding	6.6823e-07	0.0770988	0.6471
ENSG00000108691	CCL2	protein_coding	-1.68084e-06	0.0771069	0.6471
ENSG00000109458	GAB1	protein_coding	-4.19948e-07	0.0771329	0.6471
ENSG00000238083	LRRC37A2	protein_coding	-1.41878e-06	0.0771592	0.6471
ENSG00000151468	CCDC3	protein_coding	-9.42848e-07	0.0771849	0.6471
ENSG00000273149	AL138963.3	antisense	1.96177e-06	0.0772409	0.6471
ENSG00000106459	NRF1	protein_coding	-5.36997e-07	0.0772429	0.6471
ENSG00000103043	VAC14	protein_coding	5.15827e-07	0.0772463	0.6471
ENSG00000167604	NFKBID	protein_coding	1.00678e-06	0.0773136	0.6471
ENSG00000128815	WDFY4	protein_coding	1.02465e-06	0.0773178	0.6471
ENSG00000102554	KLF5	protein_coding	-1.39605e-06	0.0773268	0.6471
ENSG00000235501	AC105942.1	antisense	-1.29572e-06	0.0773436	0.6471
ENSG00000141456	PELP1	protein_coding	4.74728e-07	0.0774061	0.6471
ENSG00000172349	IL16	protein_coding	8.98358e-07	0.0774236	0.6471
ENSG00000169122	FAM110B	protein_coding	6.29837e-07	0.0775297	0.6471
ENSG00000119707	RBM25	protein_coding	-4.91644e-07	0.0776414	0.6471
ENSG00000041515	MYO16	protein_coding	-1.03845e-06	0.0776624	0.6471
ENSG00000134825	TMEM258	protein_coding	6.47692e-07	0.0777312	0.6471
ENSG00000126602	TRAP1	protein_coding	4.42928e-07	0.0777515	0.6471
ENSG00000188897	AC099489.1	protein_coding	1.08335e-06	0.0777615	0.6471
ENSG00000233369	GTF2IP4	transcribed_processed_pseudogene	-1.11658e-06	0.0777869	0.6471
ENSG00000078618	NRDC	protein_coding	-3.78755e-07	0.0778157	0.6471
ENSG00000181704	YIPF6	protein_coding	-4.82311e-07	0.0778621	0.6471
ENSG00000168566	SNRNP48	protein_coding	-4.95658e-07	0.0779066	0.6471
ENSG00000157625	TAB3	protein_coding	-4.94846e-07	0.0779405	0.6471
ENSG00000117640	MTFR1L	protein_coding	3.37256e-07	0.0779891	0.6471
ENSG00000113721	PDGFRB	protein_coding	-8.94876e-07	0.0780018	0.6471
ENSG00000170113	NIPA1	protein_coding	-7.60958e-07	0.0780256	0.6471
ENSG00000267056	AC005336.1	processed_pseudogene	7.99813e-07	0.0780957	0.6471
ENSG00000124766	SOX4	protein_coding	-1.2402e-06	0.0781307	0.6471
ENSG00000138092	CENPO	protein_coding	8.39969e-07	0.0781333	0.6471
ENSG00000125753	VASP	protein_coding	7.4532e-07	0.0782427	0.6471
ENSG00000138772	ANXA3	protein_coding	-1.57933e-06	0.0782513	0.6471
ENSG00000248858	FLJ46284	processed_transcript	-9.99006e-07	0.0782705	0.6471
ENSG00000253313	C1orf210	protein_coding	-1.50546e-06	0.0783634	0.6471
ENSG00000196083	IL1RAP	protein_coding	1.18205e-06	0.0783642	0.6471
ENSG00000160932	LY6E	protein_coding	8.55825e-07	0.0784136	0.6471
ENSG00000122591	FAM126A	protein_coding	-5.18255e-07	0.0784876	0.6471
ENSG00000135336	ORC3	protein_coding	-5.0063e-07	0.078514	0.6471
ENSG00000125970	RALY	protein_coding	3.70645e-07	0.0785445	0.6471
ENSG00000214063	TSPAN4	protein_coding	8.58522e-07	0.0785526	0.6471
ENSG00000151233	GXYLT1	protein_coding	-4.6937e-07	0.0785585	0.6471
ENSG00000162894	FCMR	protein_coding	1.33821e-06	0.0786512	0.647198
ENSG00000112739	PRPF4B	protein_coding	-3.44831e-07	0.0786555	0.647198
ENSG00000116266	STXBP3	protein_coding	-5.01719e-07	0.0786978	0.647198
ENSG00000133019	CHRM3	protein_coding	-2.21447e-06	0.0787911	0.647604
ENSG00000183624	HMCES	protein_coding	4.07936e-07	0.0789775	0.647604
ENSG00000166352	C11orf74	protein_coding	-7.45315e-07	0.0789859	0.647604
ENSG00000240006	LINC02004	lincRNA	1.10326e-06	0.0790409	0.647604
ENSG00000087266	SH3BP2	protein_coding	7.96336e-07	0.07905	0.647604
ENSG00000085719	CPNE3	protein_coding	-5.87411e-07	0.0790688	0.647604
ENSG00000163932	PRKCD	protein_coding	7.14361e-07	0.0790741	0.647604
ENSG00000119408	NEK6	protein_coding	3.70859e-07	0.0790869	0.647604
ENSG00000107099	DOCK8	protein_coding	9.86052e-07	0.0791702	0.647895
ENSG00000107036	RIC1	protein_coding	-2.74121e-07	0.0792074	0.647895
ENSG00000164329	TENT2	protein_coding	-3.37682e-07	0.0792535	0.647924
ENSG00000075420	FNDC3B	protein_coding	-7.48716e-07	0.0794224	0.648257
ENSG00000105701	FKBP8	protein_coding	6.76898e-07	0.0794393	0.648257
ENSG00000118997	DNAH7	protein_coding	-1.52728e-06	0.0795003	0.648257
ENSG00000236341	AL161740.1	antisense	8.85427e-07	0.0795095	0.648257
ENSG00000187688	TRPV2	protein_coding	8.72628e-07	0.0795343	0.648257
ENSG00000147669	POLR2K	protein_coding	-9.95397e-07	0.0795494	0.648257
ENSG00000213995	NAXD	protein_coding	5.04461e-07	0.0796252	0.648291
ENSG00000136100	VPS36	protein_coding	-3.58715e-07	0.079674	0.648291
ENSG00000015153	YAF2	protein_coding	-6.89596e-07	0.0796811	0.648291
ENSG00000141580	WDR45B	protein_coding	3.68376e-07	0.0798414	0.649131
ENSG00000149503	INCENP	protein_coding	6.4392e-07	0.0799022	0.649131
ENSG00000203965	EFCAB7	protein_coding	-7.93363e-07	0.0799305	0.649131
ENSG00000005812	FBXL3	protein_coding	-6.20258e-07	0.0799989	0.649131
ENSG00000186908	ZDHHC17	protein_coding	-4.02387e-07	0.0800363	0.649131
ENSG00000132465	JCHAIN	protein_coding	-2.25746e-06	0.0800397	0.649131
ENSG00000151292	CSNK1G3	protein_coding	-6.25481e-07	0.0800889	0.649184
ENSG00000164850	GPER1	protein_coding	8.31291e-07	0.08015	0.649328
ENSG00000058063	ATP11B	protein_coding	-4.04916e-07	0.0801918	0.649328
ENSG00000178209	PLEC	protein_coding	7.03729e-07	0.0803008	0.649866
ENSG00000198373	WWP2	protein_coding	4.25381e-07	0.0804324	0.650195
ENSG00000168522	FNTA	protein_coding	-4.05594e-07	0.0804329	0.650195
ENSG00000285589	AC010422.8	protein_coding	-8.40923e-07	0.0805022	0.650195
ENSG00000275718	CCL15	protein_coding	1.0411e-06	0.0805618	0.650195
ENSG00000147601	TERF1	protein_coding	-4.28793e-07	0.080591	0.650195
ENSG00000156639	ZFAND3	protein_coding	4.47785e-07	0.0806549	0.650195
ENSG00000124126	PREX1	protein_coding	9.01069e-07	0.080705	0.650195
ENSG00000183020	AP2A2	protein_coding	4.80853e-07	0.0807452	0.650195
ENSG00000156398	SFXN2	protein_coding	5.39309e-07	0.0807829	0.650195
ENSG00000113597	TRAPPC13	protein_coding	-6.95903e-07	0.0807942	0.650195
ENSG00000110711	AIP	protein_coding	5.54835e-07	0.080891	0.650195
ENSG00000197070	ARRDC1	protein_coding	7.3867e-07	0.0809109	0.650195
ENSG00000105339	DENND3	protein_coding	8.88927e-07	0.0809195	0.650195
ENSG00000224078	SNHG14	processed_transcript	-6.99899e-07	0.0809926	0.650195
ENSG00000163126	ANKRD23	protein_coding	9.94974e-07	0.0811337	0.650195
ENSG00000010361	FUZ	protein_coding	7.98676e-07	0.081209	0.650195
ENSG00000154511	FAM69A	protein_coding	-8.04912e-07	0.0812128	0.650195
ENSG00000100084	HIRA	protein_coding	7.42728e-07	0.0812275	0.650195
ENSG00000126391	FRMD8	protein_coding	6.12511e-07	0.081255	0.650195
ENSG00000205560	CPT1B	protein_coding	1.41009e-06	0.081288	0.650195
ENSG00000157654	PALM2-AKAP2	protein_coding	9.85437e-07	0.0813156	0.650195
ENSG00000198818	SFT2D1	protein_coding	-4.52959e-07	0.0813178	0.650195
ENSG00000140400	MAN2C1	protein_coding	6.10345e-07	0.0813297	0.650195
ENSG00000135919	SERPINE2	protein_coding	-1.06119e-06	0.0813847	0.650195
ENSG00000110851	PRDM4	protein_coding	-4.61126e-07	0.0814076	0.650195
ENSG00000132359	RAP1GAP2	protein_coding	9.90528e-07	0.0815897	0.650866
ENSG00000054965	FAM168A	protein_coding	3.44283e-07	0.0816193	0.650866
ENSG00000198931	APRT	protein_coding	6.11272e-07	0.0816197	0.650866
ENSG00000253755	IGHGP	IG_C_pseudogene	-2.20792e-06	0.0817047	0.651203
ENSG00000164751	PEX2	protein_coding	-5.42459e-07	0.0819031	0.652192
ENSG00000059377	TBXAS1	protein_coding	1.00352e-06	0.0819547	0.652192
ENSG00000121481	RNF2	protein_coding	-7.58663e-07	0.0819658	0.652192
ENSG00000130818	ZNF426	protein_coding	-7.0319e-07	0.0820024	0.652192
ENSG00000196911	KPNA5	protein_coding	-7.36313e-07	0.0820759	0.652192
ENSG00000115694	STK25	protein_coding	4.79367e-07	0.0820854	0.652192
ENSG00000108591	DRG2	protein_coding	5.30492e-07	0.0822436	0.652482
ENSG00000156990	RPUSD3	protein_coding	3.98528e-07	0.0822907	0.652482
ENSG00000127415	IDUA	protein_coding	9.15138e-07	0.082355	0.652482
ENSG00000139324	TMTC3	protein_coding	-5.85613e-07	0.0823591	0.652482
ENSG00000100324	TAB1	protein_coding	3.83844e-07	0.082394	0.652482
ENSG00000120833	SOCS2	protein_coding	2.09349e-06	0.0824291	0.652482
ENSG00000136451	VEZF1	protein_coding	-3.94699e-07	0.0824763	0.652482
ENSG00000102908	NFAT5	protein_coding	-4.93355e-07	0.0825849	0.652482
ENSG00000112697	TMEM30A	protein_coding	-4.29679e-07	0.0825862	0.652482
ENSG00000162980	ARL5A	protein_coding	-4.56094e-07	0.0826078	0.652482
ENSG00000164867	NOS3	protein_coding	1.09899e-06	0.0827228	0.652482
ENSG00000182087	TMEM259	protein_coding	6.69811e-07	0.082757	0.652482
ENSG00000125459	MSTO1	protein_coding	8.31169e-07	0.0827737	0.652482
ENSG00000264247	LINC00909	lincRNA	4.81241e-07	0.0827853	0.652482
ENSG00000162989	KCNJ3	protein_coding	-1.296e-06	0.0827907	0.652482
ENSG00000083457	ITGAE	protein_coding	-7.27641e-07	0.0828431	0.652482
ENSG00000233554	B4GALT1-AS1	antisense	-1.07195e-06	0.0829195	0.652482
ENSG00000129514	FOXA1	protein_coding	8.15939e-07	0.0829848	0.652482
ENSG00000096654	ZNF184	protein_coding	-6.21647e-07	0.0830158	0.652482
ENSG00000023572	GLRX2	protein_coding	-5.70394e-07	0.0830235	0.652482
ENSG00000119559	C19orf25	protein_coding	5.35567e-07	0.0832333	0.652482
ENSG00000115970	THADA	protein_coding	-3.38491e-07	0.0832615	0.652482
ENSG00000161179	YDJC	protein_coding	6.79665e-07	0.083266	0.652482
ENSG00000162194	LBHD1	protein_coding	7.12688e-07	0.08328	0.652482
ENSG00000162676	GFI1	protein_coding	1.43935e-06	0.0833009	0.652482
ENSG00000015285	WAS	protein_coding	9.58801e-07	0.0833083	0.652482
ENSG00000168818	STX18	protein_coding	-9.02631e-07	0.0833416	0.652482
ENSG00000198887	SMC5	protein_coding	-4.24418e-07	0.0833756	0.652482
ENSG00000278845	MRPL45	protein_coding	-6.3118e-07	0.0834501	0.652482
ENSG00000276517	AL133243.3	sense_intronic	-6.08112e-07	0.0834655	0.652482
ENSG00000075089	ACTR6	protein_coding	-6.77783e-07	0.0834826	0.652482
ENSG00000260260	SNHG19	lincRNA	9.857e-07	0.0835243	0.652482
ENSG00000198055	GRK6	protein_coding	6.19445e-07	0.0835342	0.652482
ENSG00000256771	ZNF253	protein_coding	-5.51237e-07	0.0836102	0.652742
ENSG00000121281	ADCY7	protein_coding	9.74681e-07	0.083656	0.652765
ENSG00000156273	BACH1	protein_coding	-4.57614e-07	0.0837187	0.652812
ENSG00000229425	AJ009632.2	lincRNA	-2.63457e-06	0.0837748	0.652812
ENSG00000166912	MTMR10	protein_coding	-4.20734e-07	0.0838482	0.652812
ENSG00000104131	EIF3J	protein_coding	-6.51886e-07	0.0838951	0.652812
ENSG00000183474	GTF2H2C	protein_coding	-9.15838e-07	0.0839026	0.652812
ENSG00000173588	CEP83	protein_coding	-6.28155e-07	0.0839579	0.652812
ENSG00000164430	CGAS	protein_coding	1.22696e-06	0.0839617	0.652812
ENSG00000107897	ACBD5	protein_coding	-5.34772e-07	0.084007	0.652831
ENSG00000112941	TENT4A	protein_coding	-4.69135e-07	0.084094	0.653056
ENSG00000280123	AC023632.6	TEC	-9.8543e-07	0.0841318	0.653056
ENSG00000198026	ZNF335	protein_coding	6.42974e-07	0.0841644	0.653056
ENSG00000136167	LCP1	protein_coding	1.0571e-06	0.0843618	0.654132
ENSG00000169903	TM4SF4	protein_coding	-8.72061e-07	0.0844286	0.654132
ENSG00000283598	MIR1295B	miRNA	1.17781e-06	0.0844547	0.654132
ENSG00000114790	ARHGEF26	protein_coding	1.03719e-06	0.0845661	0.654132
ENSG00000145824	CXCL14	protein_coding	1.15683e-06	0.0845835	0.654132
ENSG00000196704	AMZ2	protein_coding	-4.57196e-07	0.0845861	0.654132
ENSG00000082458	DLG3	protein_coding	-9.22497e-07	0.0846188	0.654132
ENSG00000110583	NAA40	protein_coding	6.16644e-07	0.0846463	0.654132
ENSG00000166432	ZMAT1	protein_coding	-6.47375e-07	0.0848556	0.654999
ENSG00000172425	TTC36	protein_coding	7.98738e-07	0.0849176	0.654999
ENSG00000165704	HPRT1	protein_coding	-1.08667e-06	0.08495	0.654999
ENSG00000197937	ZNF347	protein_coding	-7.29999e-07	0.084984	0.654999
ENSG00000164292	RHOBTB3	protein_coding	-1.12756e-06	0.0850323	0.654999
ENSG00000092621	PHGDH	protein_coding	6.28899e-07	0.0850527	0.654999
ENSG00000099800	TIMM13	protein_coding	5.66295e-07	0.085204	0.654999
ENSG00000141965	FEM1A	protein_coding	4.98377e-07	0.085206	0.654999
ENSG00000279022	AL359715.4	TEC	-1.14844e-06	0.0852638	0.654999
ENSG00000182327	GLTPD2	protein_coding	9.88265e-07	0.0853114	0.654999
ENSG00000154127	UBASH3B	protein_coding	1.08068e-06	0.0853133	0.654999
ENSG00000116793	PHTF1	protein_coding	-7.82032e-07	0.0853891	0.654999
ENSG00000232160	RAP2C-AS1	antisense	-9.70961e-07	0.0854278	0.654999
ENSG00000174243	DDX23	protein_coding	3.38797e-07	0.0854873	0.654999
ENSG00000104218	CSPP1	protein_coding	-4.08056e-07	0.0854951	0.654999
ENSG00000182263	FIGN	protein_coding	-7.0556e-07	0.08551	0.654999
ENSG00000179841	AKAP5	protein_coding	1.21339e-06	0.085546	0.654999
ENSG00000156162	DPY19L4	protein_coding	-6.0129e-07	0.0855905	0.654999
ENSG00000186654	PRR5	protein_coding	6.8386e-07	0.0856395	0.654999
ENSG00000101152	DNAJC5	protein_coding	5.30504e-07	0.0856408	0.654999
ENSG00000116750	UCHL5	protein_coding	-5.57539e-07	0.0856834	0.654999
ENSG00000135372	NAT10	protein_coding	3.99879e-07	0.0857036	0.654999
ENSG00000180900	SCRIB	protein_coding	7.28969e-07	0.0859115	0.656259
ENSG00000123473	STIL	protein_coding	8.92378e-07	0.0860138	0.656262
ENSG00000185811	IKZF1	protein_coding	1.00717e-06	0.0860189	0.656262
[truncated: 13,249 more rows]
