# Supplementary material for: Indole-3-propionic acid promotes hepatic stellate cells inactivation
Source: J Transl Med. 2025 Mar 1;23:253. doi: 10.1186/s12967-025-06266-z (PMC11871697; doi:10.1186/s12967-025-06266-z)
Supplement: Supplementary file 3 — Additional file 3. [file 12967_2025_6266_MOESM3_ESM.xlsx]

## Sheet: Mitochondrial liver genes
Correlation between serum IPA level and mitochondrial liver genes in the human liver
Ensembl gene ID	geneNames	types	logFC	p value	FDR (False Discovery Rate)
ENSG00000142208	AKT1	protein_coding	1.04093e-06	0.00108219	0.76214
ENSG00000180488	MIGA1	protein_coding	-7.83018e-07	0.00154503	0.76214
ENSG00000137411	VARS2	protein_coding	1.00402e-06	0.00182484	0.76214		logFC: log2 fold change between the groups
ENSG00000153094	BCL2L11	protein_coding	1.82626e-06	0.00200403	0.76214
ENSG00000114735	HEMK1	protein_coding	1.13428e-06	0.00342034	0.76214
ENSG00000101132	PFDN4	protein_coding	-1.83931e-06	0.00404751	0.76214
ENSG00000004139	SARM1	protein_coding	1.10149e-06	0.00450442	0.76214
ENSG00000143514	TP53BP2	protein_coding	-9.4627e-07	0.00482232	0.76214
ENSG00000184347	SLIT3	protein_coding	-2.41945e-06	0.00549972	0.76214
ENSG00000172345	STARD5	protein_coding	1.86902e-06	0.00584835	0.76214
ENSG00000109339	MAPK10	protein_coding	-1.53671e-06	0.00684786	0.76214
ENSG00000182150	ERCC6L2	protein_coding	-5.18875e-07	0.00723563	0.76214
ENSG00000210100	MT-TI	Mt_tRNA	-3.70096e-06	0.0077873	0.76214
ENSG00000157379	DHRS1	protein_coding	1.03261e-06	0.00918728	0.76214
ENSG00000106636	YKT6	protein_coding	7.5827e-07	0.00939506	0.76214
ENSG00000164327	RICTOR	protein_coding	-7.25375e-07	0.0096418	0.76214
ENSG00000174326	SLC16A11	protein_coding	2.24599e-06	0.0103354	0.76214
ENSG00000152256	PDK1	protein_coding	-9.07527e-07	0.0103588	0.76214
ENSG00000160883	HK3	protein_coding	1.92974e-06	0.0107708	0.76214
ENSG00000198015	MRPL42	protein_coding	-6.07659e-07	0.0108204	0.76214
ENSG00000115275	MOGS	protein_coding	6.0892e-07	0.01097	0.76214
ENSG00000102078	SLC25A14	protein_coding	-9.73845e-07	0.0115709	0.76214
ENSG00000156521	TYSND1	protein_coding	7.84111e-07	0.0115803	0.76214
ENSG00000121749	TBC1D15	protein_coding	-7.76635e-07	0.012615	0.76214
ENSG00000183549	ACSM5	protein_coding	1.32949e-06	0.0139716	0.76214
ENSG00000120915	EPHX2	protein_coding	8.14073e-07	0.014039	0.76214
ENSG00000173992	CCS	protein_coding	8.03678e-07	0.015009	0.76214
ENSG00000072274	TFRC	protein_coding	-1.49714e-06	0.0168088	0.76214
ENSG00000167658	EEF2	protein_coding	6.37405e-07	0.0168996	0.76214
ENSG00000197226	TBC1D9B	protein_coding	7.20768e-07	0.0170892	0.76214
ENSG00000014824	SLC30A9	protein_coding	-5.27688e-07	0.0171006	0.76214
ENSG00000183048	SLC25A10	protein_coding	1.15065e-06	0.0174778	0.76214
ENSG00000067992	PDK3	protein_coding	8.35834e-07	0.0186313	0.76214
ENSG00000135439	AGAP2	protein_coding	1.39111e-06	0.0192778	0.76214
ENSG00000150787	PTS	protein_coding	1.30843e-06	0.0196312	0.76214
ENSG00000164896	FASTK	protein_coding	7.43247e-07	0.0200113	0.76214
ENSG00000147162	OGT	protein_coding	-5.23751e-07	0.0204527	0.76214
ENSG00000124279	FASTKD3	protein_coding	-9.22519e-07	0.0208013	0.76214
ENSG00000169032	MAP2K1	protein_coding	1.18249e-06	0.0210703	0.76214
ENSG00000005884	ITGA3	protein_coding	-1.47778e-06	0.0211426	0.76214
ENSG00000155846	PPARGC1B	protein_coding	1.08103e-06	0.0216734	0.76214
ENSG00000077713	SLC25A43	protein_coding	-9.12371e-07	0.0217074	0.76214
ENSG00000131748	STARD3	protein_coding	6.55426e-07	0.0219242	0.76214
ENSG00000125871	MGME1	protein_coding	7.7141e-07	0.022141	0.76214
ENSG00000102738	MRPS31	protein_coding	-6.58779e-07	0.0222627	0.76214
ENSG00000041988	THAP3	protein_coding	7.651e-07	0.0232412	0.76214
ENSG00000060982	BCAT1	protein_coding	-2.53771e-06	0.024309	0.76214
ENSG00000156113	KCNMA1	protein_coding	1.67425e-06	0.0250393	0.76214
ENSG00000119912	IDE	protein_coding	-6.62057e-07	0.0250625	0.76214
ENSG00000048392	RRM2B	protein_coding	-7.89815e-07	0.0253134	0.76214
ENSG00000128626	MRPS12	protein_coding	8.38318e-07	0.0253255	0.76214
ENSG00000138363	ATIC	protein_coding	-9.58369e-07	0.025403	0.76214
ENSG00000113593	PPWD1	protein_coding	-5.59703e-07	0.0254389	0.76214
ENSG00000107854	TNKS2	protein_coding	-4.68942e-07	0.0255494	0.76214
ENSG00000163864	NMNAT3	protein_coding	-1.00746e-06	0.0257632	0.76214
ENSG00000100335	MIEF1	protein_coding	4.56673e-07	0.0260641	0.76214
ENSG00000108443	RPS6KB1	protein_coding	-4.09816e-07	0.0261085	0.76214
ENSG00000166548	TK2	protein_coding	5.89269e-07	0.0263838	0.76214
ENSG00000122335	SERAC1	protein_coding	-8.65892e-07	0.0264391	0.76214
ENSG00000140280	LYSMD2	protein_coding	8.56556e-07	0.0270359	0.76214
ENSG00000176720	BOK	protein_coding	9.9597e-07	0.0271003	0.76214
ENSG00000067064	IDI1	protein_coding	-2.56737e-06	0.0287883	0.76214
ENSG00000103254	FAM173A	protein_coding	1.14142e-06	0.0288469	0.76214
ENSG00000101290	CDS2	protein_coding	6.09912e-07	0.0288641	0.76214
ENSG00000103024	NME3	protein_coding	7.85321e-07	0.0291921	0.76214
ENSG00000155008	APOOL	protein_coding	-6.66759e-07	0.0303489	0.76214
ENSG00000171552	BCL2L1	protein_coding	5.91284e-07	0.0312668	0.76214
ENSG00000158793	NIT1	protein_coding	5.16886e-07	0.0313712	0.76214
ENSG00000124608	AARS2	protein_coding	6.941e-07	0.03146	0.76214
ENSG00000136280	CCM2	protein_coding	6.13471e-07	0.0321152	0.76214
ENSG00000066739	ATG2B	protein_coding	-5.38108e-07	0.0322751	0.76214
ENSG00000171109	MFN1	protein_coding	-4.23219e-07	0.0324171	0.76214
ENSG00000188690	UROS	protein_coding	4.67385e-07	0.0330147	0.76214
ENSG00000063854	HAGH	protein_coding	6.34765e-07	0.0332654	0.76214
ENSG00000011295	TTC19	protein_coding	-5.01946e-07	0.0333956	0.76214
ENSG00000129465	RIPK3	protein_coding	1.43674e-06	0.0334312	0.76214
ENSG00000109846	CRYAB	protein_coding	-2.3385e-06	0.0337736	0.76214
ENSG00000067182	TNFRSF1A	protein_coding	6.07362e-07	0.0347353	0.76214
ENSG00000145362	ANK2	protein_coding	-1.39569e-06	0.0362737	0.76214
ENSG00000211456	SACM1L	protein_coding	-5.63128e-07	0.0364482	0.76214
ENSG00000029639	TFB1M	protein_coding	-6.85665e-07	0.0364725	0.76214
ENSG00000183747	ACSM2A	protein_coding	8.89576e-07	0.0370162	0.76214
ENSG00000087245	MMP2	protein_coding	-1.62465e-06	0.0371084	0.76214
ENSG00000132153	DHX30	protein_coding	4.22301e-07	0.0373077	0.76214
ENSG00000023330	ALAS1	protein_coding	1.39034e-06	0.0376467	0.76214
ENSG00000135362	PRR5L	protein_coding	1.22447e-06	0.0377549	0.76214
ENSG00000125484	GTF3C4	protein_coding	-4.0506e-07	0.0386977	0.76214
ENSG00000147813	NAPRT	protein_coding	7.93864e-07	0.0388855	0.76214
ENSG00000184602	SNN	protein_coding	1.26685e-06	0.0390362	0.76214
ENSG00000087299	L2HGDH	protein_coding	-7.49005e-07	0.0392368	0.76214
ENSG00000138035	PNPT1	protein_coding	-6.74632e-07	0.0394377	0.76214
ENSG00000109819	PPARGC1A	protein_coding	-1.52509e-06	0.0395107	0.76214
ENSG00000072042	RDH11	protein_coding	-1.31781e-06	0.0401915	0.76214
ENSG00000210196	MT-TP	Mt_tRNA	-2.6508e-06	0.0408982	0.76214
ENSG00000130518	IQCN	protein_coding	-1.64274e-06	0.0410289	0.76214
ENSG00000112062	MAPK14	protein_coding	3.51026e-07	0.0417066	0.76214
ENSG00000075624	ACTB	protein_coding	8.07229e-07	0.0417599	0.76214
ENSG00000067221	STOML1	protein_coding	7.83769e-07	0.0418376	0.76214
ENSG00000170638	TRABD	protein_coding	7.19043e-07	0.042632	0.76214
ENSG00000027001	MIPEP	protein_coding	-6.47721e-07	0.04265	0.76214
ENSG00000066427	ATXN3	protein_coding	-4.65892e-07	0.0426849	0.76214
ENSG00000173681	BCLAF3	protein_coding	-6.52538e-07	0.0429318	0.76214
ENSG00000186687	LYRM7	protein_coding	-6.6981e-07	0.0440747	0.76214
ENSG00000178096	BOLA1	protein_coding	8.18936e-07	0.0442116	0.76214
ENSG00000100225	FBXO7	protein_coding	-7.80924e-07	0.0446764	0.76214
ENSG00000123191	ATP7B	protein_coding	5.65835e-07	0.045834	0.76214
ENSG00000042980	ADAM28	protein_coding	-1.47651e-06	0.0460819	0.76214
ENSG00000116863	ADPRHL2	protein_coding	7.7668e-07	0.0461455	0.76214
ENSG00000197969	VPS13A	protein_coding	-4.57357e-07	0.046613	0.76214
ENSG00000204099	NEU4	protein_coding	1.22845e-06	0.0467251	0.76214
ENSG00000111850	SMIM8	protein_coding	-6.35743e-07	0.0467252	0.76214
ENSG00000111666	CHPT1	protein_coding	-6.43287e-07	0.0467277	0.76214
ENSG00000174886	NDUFA11	protein_coding	6.25452e-07	0.0467959	0.76214
ENSG00000177606	JUN	protein_coding	-1.90114e-06	0.0471693	0.76214
ENSG00000124370	MCEE	protein_coding	-8.31606e-07	0.047504	0.76214
ENSG00000174840	PDE12	protein_coding	-6.06588e-07	0.0480627	0.76214
ENSG00000182718	ANXA2	protein_coding	-1.10843e-06	0.0482305	0.76214
ENSG00000087470	DNM1L	protein_coding	-6.00903e-07	0.0486189	0.76214
ENSG00000087074	PPP1R15A	protein_coding	-1.07622e-06	0.0488119	0.76214
ENSG00000185022	MAFF	protein_coding	-2.49027e-06	0.0500543	0.76214
ENSG00000167136	ENDOG	protein_coding	1.2197e-06	0.0503377	0.76214
ENSG00000117009	KMO	protein_coding	-1.20741e-06	0.0505675	0.76214
ENSG00000138095	LRPPRC	protein_coding	-6.46617e-07	0.0506299	0.76214
ENSG00000001460	STPG1	protein_coding	9.33241e-07	0.0514357	0.76214
ENSG00000150756	FAM173B	protein_coding	5.55243e-07	0.0514768	0.76214
ENSG00000148343	MIGA2	protein_coding	6.59717e-07	0.0521151	0.76214
ENSG00000000938	FGR	protein_coding	1.35453e-06	0.0522763	0.76214
ENSG00000173153	ESRRA	protein_coding	6.54036e-07	0.052322	0.76214
ENSG00000136854	STXBP1	protein_coding	-1.08247e-06	0.0527729	0.76214
ENSG00000114120	SLC25A36	protein_coding	-9.75246e-07	0.0529584	0.76214
ENSG00000174547	MRPL11	protein_coding	6.37076e-07	0.0529761	0.76214
ENSG00000041880	PARP3	protein_coding	6.64325e-07	0.0531506	0.76214
ENSG00000142444	TIMM29	protein_coding	5.71093e-07	0.0532369	0.76214
ENSG00000090432	MUL1	protein_coding	5.94291e-07	0.0538788	0.76214
ENSG00000150907	FOXO1	protein_coding	1.20055e-06	0.054364	0.76214
ENSG00000188266	HYKK	protein_coding	-7.47114e-07	0.0544235	0.76214
ENSG00000138138	ATAD1	protein_coding	-4.66803e-07	0.054713	0.76214
ENSG00000204237	OXLD1	protein_coding	6.68229e-07	0.0551099	0.76214
ENSG00000185950	IRS2	protein_coding	-1.41177e-06	0.0563716	0.76214
ENSG00000163596	ICA1L	protein_coding	-1.46326e-06	0.0572323	0.76214
ENSG00000172992	DCAKD	protein_coding	5.06752e-07	0.0573786	0.76214
ENSG00000093144	ECHDC1	protein_coding	-9.04965e-07	0.0581564	0.76214
ENSG00000096717	SIRT1	protein_coding	-6.66191e-07	0.0581596	0.76214
ENSG00000074696	HACD3	protein_coding	-7.22791e-07	0.0582708	0.76214
ENSG00000110719	TCIRG1	protein_coding	9.54159e-07	0.0584494	0.76214
ENSG00000100347	SAMM50	protein_coding	4.38706e-07	0.0587671	0.76214
ENSG00000147123	NDUFB11	protein_coding	7.54512e-07	0.0589572	0.76214
ENSG00000111786	SRSF9	protein_coding	3.93966e-07	0.0597433	0.76214
ENSG00000166743	ACSM1	protein_coding	-2.84336e-06	0.0600978	0.76214
ENSG00000129473	BCL2L2	protein_coding	4.03502e-07	0.0601261	0.76214
ENSG00000198695	MT-ND6	protein_coding	-2.6144e-06	0.0612765	0.76214
ENSG00000136897	MRPL50	protein_coding	-5.90847e-07	0.0615181	0.76214
ENSG00000186352	ANKRD37	protein_coding	-1.27819e-06	0.0616313	0.76214
ENSG00000065833	ME1	protein_coding	-1.92944e-06	0.0617811	0.76214
ENSG00000148090	AUH	protein_coding	-4.71199e-07	0.0620277	0.76214
ENSG00000089060	SLC8B1	protein_coding	5.70798e-07	0.0627109	0.76214
ENSG00000105723	GSK3A	protein_coding	6.32331e-07	0.0634003	0.76214
ENSG00000118046	STK11	protein_coding	6.04993e-07	0.0639491	0.76214
ENSG00000179364	PACS2	protein_coding	6.91921e-07	0.0640186	0.76214
ENSG00000126934	MAP2K2	protein_coding	5.48841e-07	0.0641463	0.76214
ENSG00000175536	LIPT2	protein_coding	1.01312e-06	0.0644094	0.76214
ENSG00000140983	RHOT2	protein_coding	6.84926e-07	0.0651363	0.76214
ENSG00000133315	MACROD1	protein_coding	5.89373e-07	0.0651618	0.76214
ENSG00000122696	SLC25A51	protein_coding	6.46559e-07	0.0652976	0.76214
ENSG00000143256	PFDN2	protein_coding	8.26903e-07	0.0653162	0.76214
ENSG00000118898	PPL	protein_coding	9.74526e-07	0.0657828	0.76214
ENSG00000109046	WSB1	protein_coding	-7.09254e-07	0.0659401	0.76214
ENSG00000021826	CPS1	protein_coding	-9.81682e-07	0.0659512	0.76214
ENSG00000140941	MAP1LC3B	protein_coding	-6.00916e-07	0.0661902	0.76214
ENSG00000112855	HARS2	protein_coding	3.81873e-07	0.0663431	0.76214
ENSG00000117016	RIMS3	protein_coding	1.16701e-06	0.0667593	0.76214
ENSG00000146729	NIPSNAP2	protein_coding	-5.98389e-07	0.0671402	0.76214
ENSG00000146282	RARS2	protein_coding	-4.85726e-07	0.0676922	0.76214
ENSG00000126215	XRCC3	protein_coding	1.1363e-06	0.0680187	0.76214
ENSG00000164209	SLC25A46	protein_coding	-5.83333e-07	0.0686134	0.76214
ENSG00000126947	ARMCX1	protein_coding	-1.173e-06	0.0687039	0.76214
ENSG00000174606	ANGEL2	protein_coding	-3.0469e-07	0.0689314	0.76214
ENSG00000183207	RUVBL2	protein_coding	5.47709e-07	0.0702728	0.769157
ENSG00000164306	PRIMPOL	protein_coding	-5.59013e-07	0.0703521	0.769157
ENSG00000135241	PNPLA8	protein_coding	-6.71584e-07	0.0717754	0.776158
ENSG00000197580	BCO2	protein_coding	1.64461e-06	0.0719956	0.776158
ENSG00000132170	PPARG	protein_coding	-9.25378e-07	0.0721823	0.776158
ENSG00000170634	ACYP2	protein_coding	-4.97972e-07	0.0726776	0.776252
ENSG00000168710	AHCYL1	protein_coding	-4.8816e-07	0.0733439	0.776252
ENSG00000112782	CLIC5	protein_coding	-1.8448e-06	0.073381	0.776252
ENSG00000102763	VWA8	protein_coding	-4.2702e-07	0.0745138	0.778037
ENSG00000187531	SIRT7	protein_coding	6.5084e-07	0.0747362	0.778037
ENSG00000131323	TRAF3	protein_coding	6.93849e-07	0.0747424	0.778037
ENSG00000124766	SOX4	protein_coding	-1.24861e-06	0.0764537	0.783684
ENSG00000134108	ARL8B	protein_coding	-4.06592e-07	0.076709	0.783684
ENSG00000205560	CPT1B	protein_coding	1.41046e-06	0.0772306	0.783684
ENSG00000107099	DOCK8	protein_coding	9.8552e-07	0.0788425	0.783684
ENSG00000164850	GPER1	protein_coding	8.30552e-07	0.0795918	0.783684
ENSG00000105701	FKBP8	protein_coding	6.76824e-07	0.0798861	0.783684
ENSG00000126602	TRAP1	protein_coding	4.42938e-07	0.079968	0.783684
ENSG00000085719	CPNE3	protein_coding	-5.87433e-07	0.0801005	0.783684
ENSG00000213995	NAXD	protein_coding	5.04531e-07	0.0804703	0.783684
ENSG00000125459	MSTO1	protein_coding	8.34709e-07	0.0806832	0.783684
ENSG00000156990	RPUSD3	protein_coding	3.99805e-07	0.0809068	0.783684
ENSG00000169122	FAM110B	protein_coding	6.19018e-07	0.0813483	0.783684
ENSG00000156398	SFXN2	protein_coding	5.39321e-07	0.0814318	0.783684
ENSG00000164751	PEX2	protein_coding	-5.43131e-07	0.0818477	0.783684
ENSG00000117640	MTFR1L	protein_coding	3.37262e-07	0.0818909	0.783684
ENSG00000078618	NRDC	protein_coding	-3.78737e-07	0.0820504	0.783684
ENSG00000278845	MRPL45	protein_coding	-6.32983e-07	0.082181	0.783684
ENSG00000139324	TMTC3	protein_coding	-5.8583e-07	0.082686	0.783684
ENSG00000023572	GLRX2	protein_coding	-5.70896e-07	0.0828935	0.783684
ENSG00000198929	NOS1AP	protein_coding	1.23782e-06	0.0847742	0.793649
ENSG00000099800	TIMM13	protein_coding	5.66688e-07	0.0848215	0.793649
ENSG00000111696	NT5DC3	protein_coding	8.51658e-07	0.0854523	0.793649
ENSG00000116750	UCHL5	protein_coding	-5.58113e-07	0.0855697	0.793649
ENSG00000101152	DNAJC5	protein_coding	5.30479e-07	0.0861028	0.794801
ENSG00000107020	PLGRKT	protein_coding	-8.71964e-07	0.0865061	0.794801
ENSG00000102048	ASB9	protein_coding	1.55171e-06	0.0880625	0.796374
ENSG00000117906	RCN2	protein_coding	-4.52691e-07	0.0881458	0.796374
ENSG00000113575	PPP2CA	protein_coding	-5.01395e-07	0.0888877	0.796374
ENSG00000104723	TUSC3	protein_coding	-1.34528e-06	0.0893579	0.796374
ENSG00000198742	SMURF1	protein_coding	-6.40546e-07	0.0894843	0.796374
ENSG00000100243	CYB5R3	protein_coding	4.59859e-07	0.0903996	0.796374
ENSG00000214367	HAUS3	protein_coding	-4.19061e-07	0.0914164	0.796374
ENSG00000172366	MCRIP2	protein_coding	7.60721e-07	0.0916866	0.796374
ENSG00000274523	RCC1L	protein_coding	5.20059e-07	0.091915	0.796374
ENSG00000115966	ATF2	protein_coding	-3.27238e-07	0.0919207	0.796374
ENSG00000224877	NDUFAF8	protein_coding	6.15706e-07	0.0925261	0.796374
ENSG00000175193	PARL	protein_coding	5.10747e-07	0.0933775	0.796374
ENSG00000185414	MRPL30	protein_coding	-5.85168e-07	0.0942703	0.796374
ENSG00000101247	NDUFAF5	protein_coding	-5.98378e-07	0.0956528	0.796374
ENSG00000079805	DNM2	protein_coding	3.65209e-07	0.0960017	0.796374
ENSG00000167792	NDUFV1	protein_coding	5.93274e-07	0.0972775	0.796374
ENSG00000184470	TXNRD2	protein_coding	4.87068e-07	0.0973364	0.796374
ENSG00000165071	TMEM71	protein_coding	1.01576e-06	0.0985872	0.796374
ENSG00000241878	PISD	protein_coding	4.60154e-07	0.0991176	0.796374
ENSG00000093010	COMT	protein_coding	8.75536e-07	0.099631	0.796374
ENSG00000136448	NMT1	protein_coding	3.38215e-07	0.0996393	0.796374
ENSG00000115520	COQ10B	protein_coding	-6.67009e-07	0.0997686	0.796374
ENSG00000100445	SDR39U1	protein_coding	4.53726e-07	0.0997828	0.796374
ENSG00000177542	SLC25A22	protein_coding	1.00134e-06	0.0998977	0.796374
ENSG00000003509	NDUFAF7	protein_coding	-4.08953e-07	0.100548	0.796374
ENSG00000180353	HCLS1	protein_coding	9.32675e-07	0.100594	0.796374
ENSG00000165487	MICU2	protein_coding	-5.45298e-07	0.100645	0.796374
ENSG00000278619	MRM1	protein_coding	6.74687e-07	0.1007	0.796374
ENSG00000110063	DCPS	protein_coding	-1.33921e-06	0.101389	0.796374
ENSG00000137409	MTCH1	protein_coding	3.96072e-07	0.10146	0.796374
ENSG00000160752	FDPS	protein_coding	-1.52956e-06	0.102063	0.796374
ENSG00000179314	WSCD1	protein_coding	1.04815e-06	0.102091	0.796374
ENSG00000004478	FKBP4	protein_coding	6.66797e-07	0.102239	0.796374
ENSG00000196236	XPNPEP3	protein_coding	-3.74356e-07	0.102629	0.796374
ENSG00000184117	NIPSNAP1	protein_coding	5.7198e-07	0.10282	0.796374
ENSG00000138760	SCARB2	protein_coding	-4.74565e-07	0.103316	0.796374
ENSG00000182362	YBEY	protein_coding	-7.89006e-07	0.103686	0.796374
ENSG00000184867	ARMCX2	protein_coding	-8.95137e-07	0.103952	0.796374
ENSG00000256269	HMBS	protein_coding	7.15853e-07	0.103957	0.796374
ENSG00000170027	YWHAG	protein_coding	4.55289e-07	0.103961	0.796374
ENSG00000166170	BAG5	protein_coding	3.26859e-07	0.10432	0.796374
ENSG00000107643	MAPK8	protein_coding	-3.4375e-07	0.104411	0.796374
ENSG00000213722	DDAH2	protein_coding	6.20368e-07	0.104644	0.796374
ENSG00000169288	MRPL1	protein_coding	-7.84991e-07	0.104802	0.796374
ENSG00000131069	ACSS2	protein_coding	-1.62434e-06	0.105625	0.796374
ENSG00000145375	SPATA5	protein_coding	-3.99965e-07	0.105642	0.796374
ENSG00000125779	PANK2	protein_coding	4.65188e-07	0.105803	0.796374
ENSG00000181284	TMEM102	protein_coding	8.89816e-07	0.106498	0.797559
ENSG00000120675	DNAJC15	protein_coding	-8.51051e-07	0.106862	0.797559
ENSG00000221829	FANCG	protein_coding	6.50345e-07	0.107183	0.797559
ENSG00000113580	NR3C1	protein_coding	-5.01665e-07	0.107987	0.800495
ENSG00000177150	FAM210A	protein_coding	-6.12469e-07	0.109318	0.806001
ENSG00000178685	PARP10	protein_coding	7.94878e-07	0.109554	0.806001
ENSG00000120437	ACAT2	protein_coding	-1.61795e-06	0.111829	0.810226
ENSG00000136270	TBRG4	protein_coding	3.31837e-07	0.111835	0.810226
ENSG00000105379	ETFB	protein_coding	5.20013e-07	0.112049	0.810226
ENSG00000086189	DIMT1	protein_coding	-5.65263e-07	0.112164	0.810226
ENSG00000218739	CEBPZOS	protein_coding	-5.64693e-07	0.112198	0.810226
ENSG00000120662	MTRF1	protein_coding	-5.17366e-07	0.113891	0.814501
ENSG00000078061	ARAF	protein_coding	3.94934e-07	0.114269	0.814501
ENSG00000182154	MRPL41	protein_coding	7.81487e-07	0.114424	0.814501
ENSG00000108528	SLC25A11	protein_coding	4.0272e-07	0.114455	0.814501
ENSG00000181061	HIGD1A	protein_coding	-8.40259e-07	0.115492	0.817191
ENSG00000068366	ACSL4	protein_coding	-2.43789e-06	0.115668	0.817191
ENSG00000172586	CHCHD1	protein_coding	5.33282e-07	0.117358	0.826153
ENSG00000174903	RAB1B	protein_coding	4.91273e-07	0.121273	0.828026
ENSG00000134884	ARGLU1	protein_coding	-4.2458e-07	0.121379	0.828026
ENSG00000215301	DDX3X	protein_coding	-3.74106e-07	0.121818	0.828026
ENSG00000133597	ADCK2	protein_coding	5.13935e-07	0.122048	0.828026
ENSG00000177169	ULK1	protein_coding	7.69131e-07	0.122205	0.828026
ENSG00000155970	MICU3	protein_coding	-8.09583e-07	0.122236	0.828026
ENSG00000160439	RDH13	protein_coding	7.22807e-07	0.122279	0.828026
ENSG00000004961	HCCS	protein_coding	-5.8785e-07	0.122523	0.828026
ENSG00000140521	POLG	protein_coding	4.16281e-07	0.122542	0.828026
ENSG00000117593	DARS2	protein_coding	-4.6932e-07	0.122966	0.828026
ENSG00000100364	KIAA0930	protein_coding	5.10001e-07	0.124121	0.828026
ENSG00000204842	ATXN2	protein_coding	-4.45992e-07	0.124613	0.828026
ENSG00000075303	SLC25A40	protein_coding	-4.57864e-07	0.124909	0.828026
ENSG00000162813	BPNT1	protein_coding	-5.54808e-07	0.125949	0.828026
ENSG00000175198	PCCA	protein_coding	4.94111e-07	0.126638	0.828026
ENSG00000101365	IDH3B	protein_coding	3.91817e-07	0.127066	0.828026
ENSG00000004142	POLDIP2	protein_coding	4.11255e-07	0.127546	0.828026
ENSG00000172500	FIBP	protein_coding	4.41419e-07	0.127797	0.828026
ENSG00000107959	PITRM1	protein_coding	-3.59068e-07	0.128375	0.828026
ENSG00000111224	PARP11	protein_coding	-5.91587e-07	0.128787	0.828026
ENSG00000143801	PSEN2	protein_coding	5.36406e-07	0.128826	0.828026
ENSG00000131269	ABCB7	protein_coding	-3.65959e-07	0.131888	0.828026
ENSG00000147642	SYBU	protein_coding	1.63674e-06	0.131903	0.828026
ENSG00000143374	TARS2	protein_coding	5.14427e-07	0.132352	0.828026
ENSG00000144120	TMEM177	protein_coding	4.30107e-07	0.134226	0.828026
ENSG00000162461	SLC25A34	protein_coding	1.12554e-06	0.134537	0.828026
ENSG00000080371	RAB21	protein_coding	-2.99864e-07	0.134646	0.828026
ENSG00000182199	SHMT2	protein_coding	5.03206e-07	0.134886	0.828026
ENSG00000063241	ISOC2	protein_coding	5.91794e-07	0.135093	0.828026
ENSG00000169972	PUSL1	protein_coding	6.85129e-07	0.135271	0.828026
ENSG00000130299	GTPBP3	protein_coding	6.09115e-07	0.135677	0.828026
ENSG00000160282	FTCD	protein_coding	1.02608e-06	0.136179	0.828026
ENSG00000111647	UHRF1BP1L	protein_coding	-3.80801e-07	0.13697	0.828026
ENSG00000002330	BAD	protein_coding	5.04976e-07	0.137383	0.828026
ENSG00000137944	KYAT3	protein_coding	-5.56685e-07	0.137468	0.828026
ENSG00000110011	DNAJC4	protein_coding	4.1003e-07	0.137832	0.828026
ENSG00000146085	MUT	protein_coding	-7.44662e-07	0.138073	0.828026
ENSG00000139197	PEX5	protein_coding	5.29581e-07	0.138562	0.828026
ENSG00000100075	SLC25A1	protein_coding	5.89187e-07	0.138753	0.828026
ENSG00000229833	PET100	protein_coding	6.44561e-07	0.139058	0.828026
ENSG00000010810	FYN	protein_coding	5.34008e-07	0.140057	0.828026
ENSG00000242612	DECR2	protein_coding	4.87136e-07	0.140401	0.828026
ENSG00000164241	C5orf63	protein_coding	-6.01308e-07	0.14105	0.828026
ENSG00000112996	MRPS30	protein_coding	-3.28595e-07	0.141188	0.828026
ENSG00000164051	CCDC51	protein_coding	6.79466e-07	0.142134	0.828026
ENSG00000104412	EMC2	protein_coding	-4.14449e-07	0.142232	0.828026
ENSG00000189227	C15orf61	protein_coding	6.03489e-07	0.142507	0.828026
ENSG00000153574	RPIA	protein_coding	5.84424e-07	0.142698	0.828026
ENSG00000072062	PRKACA	protein_coding	4.22004e-07	0.142858	0.828026
ENSG00000130414	NDUFA10	protein_coding	-3.19831e-07	0.142894	0.828026
ENSG00000168237	GLYCTK	protein_coding	7.21106e-07	0.142916	0.828026
ENSG00000210107	MT-TQ	Mt_tRNA	-2.58682e-06	0.143312	0.828026
ENSG00000128609	NDUFA5	protein_coding	-4.70279e-07	0.143854	0.828026
ENSG00000129003	VPS13C	protein_coding	-3.3229e-07	0.14387	0.828026
ENSG00000091483	FH	protein_coding	-7.9077e-07	0.144461	0.828026
ENSG00000124172	ATP5F1E	protein_coding	4.75748e-07	0.144614	0.828026
ENSG00000204394	VARS	protein_coding	3.64547e-07	0.145592	0.828026
ENSG00000140459	CYP11A1	protein_coding	1.31736e-06	0.145741	0.828026
ENSG00000162032	SPSB3	protein_coding	5.53123e-07	0.145951	0.828026
ENSG00000171204	TMEM126B	protein_coding	-5.27981e-07	0.146633	0.828026
ENSG00000109320	NFKB1	protein_coding	-2.89189e-07	0.146779	0.828026
ENSG00000135632	SMYD5	protein_coding	5.05071e-07	0.147693	0.828026
ENSG00000067248	DHX29	protein_coding	-4.3413e-07	0.148219	0.828026
ENSG00000124374	PAIP2B	protein_coding	-5.24093e-07	0.148248	0.828026
ENSG00000095321	CRAT	protein_coding	3.95181e-07	0.148917	0.828026
ENSG00000148339	SLC25A25	protein_coding	-1.30004e-06	0.149002	0.828026
ENSG00000111639	MRPL51	protein_coding	5.99167e-07	0.149378	0.828026
ENSG00000149474	KAT14	protein_coding	3.91008e-07	0.149469	0.828026
ENSG00000137074	APTX	protein_coding	-4.44985e-07	0.150076	0.828026
ENSG00000126709	IFI6	protein_coding	-2.03967e-06	0.150493	0.828026
ENSG00000138814	PPP3CA	protein_coding	-4.87468e-07	0.150541	0.828026
ENSG00000163626	COX18	protein_coding	-4.84184e-07	0.15078	0.828026
ENSG00000047230	CTPS2	protein_coding	-3.8532e-07	0.151016	0.828026
ENSG00000175104	TRAF6	protein_coding	-2.75901e-07	0.151282	0.828026
ENSG00000169228	RAB24	protein_coding	7.17761e-07	0.151408	0.828026
ENSG00000138399	FASTKD1	protein_coding	-5.03873e-07	0.151703	0.828026
ENSG00000115286	NDUFS7	protein_coding	4.27139e-07	0.152217	0.828026
ENSG00000117862	TXNDC12	protein_coding	-5.0031e-07	0.152606	0.828026
ENSG00000116044	NFE2L2	protein_coding	-6.30247e-07	0.153169	0.828026
ENSG00000121057	AKAP1	protein_coding	4.01883e-07	0.153289	0.828026
ENSG00000165494	PCF11	protein_coding	-2.95568e-07	0.153431	0.828026
ENSG00000101181	MTG2	protein_coding	4.25206e-07	0.153463	0.828026
ENSG00000204311	PJVK	protein_coding	6.2671e-07	0.153518	0.828026
ENSG00000175756	AURKAIP1	protein_coding	4.78417e-07	0.153585	0.828026
ENSG00000068903	SIRT2	protein_coding	3.34159e-07	0.153798	0.828026
ENSG00000100416	TRMU	protein_coding	4.94919e-07	0.154495	0.828026
ENSG00000140465	CYP1A1	protein_coding	-2.88871e-06	0.15481	0.828026
ENSG00000105953	OGDH	protein_coding	-4.61288e-07	0.155209	0.828026
ENSG00000135537	AFG1L	protein_coding	-3.97512e-07	0.155281	0.828026
ENSG00000100714	MTHFD1	protein_coding	5.77284e-07	0.156932	0.829249
ENSG00000173200	PARP15	protein_coding	9.13969e-07	0.157265	0.829249
ENSG00000198805	PNP	protein_coding	7.3349e-07	0.157366	0.829249
ENSG00000143158	MPC2	protein_coding	-6.42284e-07	0.158288	0.829249
ENSG00000105514	RAB3D	protein_coding	5.86998e-07	0.158496	0.829249
ENSG00000127989	MTERF1	protein_coding	-3.63605e-07	0.15859	0.829249
ENSG00000177034	MTX3	protein_coding	-3.05097e-07	0.158752	0.829249
ENSG00000176715	ACSF3	protein_coding	3.08693e-07	0.159648	0.829249
ENSG00000005469	CROT	protein_coding	-5.45721e-07	0.160015	0.829249
ENSG00000105135	ILVBL	protein_coding	4.23036e-07	0.160344	0.829249
ENSG00000114021	NIT2	protein_coding	4.43598e-07	0.160371	0.829249
ENSG00000108094	CUL2	protein_coding	-4.3667e-07	0.160596	0.829249
ENSG00000097033	SH3GLB1	protein_coding	-4.00329e-07	0.161423	0.83133
ENSG00000137504	CREBZF	protein_coding	-2.69905e-07	0.162881	0.83261
ENSG00000100316	RPL3	protein_coding	3.97288e-07	0.163166	0.83261
ENSG00000142082	SIRT3	protein_coding	3.54246e-07	0.163728	0.83261
ENSG00000164182	NDUFAF2	protein_coding	-8.03673e-07	0.163844	0.83261
ENSG00000120832	MTERF2	protein_coding	-4.56169e-07	0.164231	0.83261
ENSG00000099904	ZDHHC8	protein_coding	6.10778e-07	0.164695	0.83261
ENSG00000210195	MT-TT	Mt_tRNA	-1.34472e-06	0.164794	0.83261
ENSG00000006530	AGK	protein_coding	-3.28721e-07	0.165075	0.83261
ENSG00000204922	UQCC3	protein_coding	5.89706e-07	0.165693	0.833575
ENSG00000110917	MLEC	protein_coding	5.26766e-07	0.16785	0.842264
ENSG00000154258	ABCA9	protein_coding	-6.24985e-07	0.168527	0.843004
ENSG00000005379	TSPOAP1	protein_coding	7.69981e-07	0.168925	0.843004
ENSG00000137133	HINT2	protein_coding	5.23809e-07	0.16929	0.843004
ENSG00000083099	LYRM2	protein_coding	-4.22552e-07	0.169764	0.843219
ENSG00000147454	SLC25A37	protein_coding	4.75453e-07	0.170397	0.844221
ENSG00000154719	MRPL39	protein_coding	-5.97569e-07	0.170987	0.844542
ENSG00000007516	BAIAP3	protein_coding	5.8214e-07	0.171696	0.844542
ENSG00000111058	ACSS3	protein_coding	-5.84556e-07	0.171757	0.844542
ENSG00000089876	DHX32	protein_coding	-3.16086e-07	0.174027	0.84703
ENSG00000144369	FAM171B	protein_coding	-1.15191e-06	0.174616	0.84703
ENSG00000114993	RTKN	protein_coding	4.16898e-07	0.174905	0.84703
ENSG00000074071	MRPS34	protein_coding	4.63967e-07	0.175109	0.84703
ENSG00000162755	KLHDC9	protein_coding	7.08165e-07	0.175156	0.84703
ENSG00000171940	ZNF217	protein_coding	-5.84453e-07	0.176552	0.84703
ENSG00000139112	GABARAPL1	protein_coding	-5.48556e-07	0.17674	0.84703
ENSG00000103490	PYCARD	protein_coding	1.01221e-06	0.176865	0.84703
ENSG00000183891	TTC32	protein_coding	4.74775e-07	0.176931	0.84703
ENSG00000142920	AZIN2	protein_coding	-6.7349e-07	0.177037	0.84703
ENSG00000115364	MRPL19	protein_coding	-3.80369e-07	0.178137	0.84703
ENSG00000178057	NDUFAF3	protein_coding	4.17412e-07	0.179645	0.84703
ENSG00000174099	MSRB3	protein_coding	-9.77851e-07	0.179704	0.84703
ENSG00000148334	PTGES2	protein_coding	4.03367e-07	0.179807	0.84703
ENSG00000102125	TAZ	protein_coding	4.7949e-07	0.179897	0.84703
ENSG00000107815	TWNK	protein_coding	5.07787e-07	0.18048	0.84703
ENSG00000121653	MAPK8IP1	protein_coding	6.69126e-07	0.181411	0.84703
ENSG00000197448	GSTK1	protein_coding	2.84781e-07	0.181621	0.84703
ENSG00000105755	ETHE1	protein_coding	7.75999e-07	0.184038	0.84703
ENSG00000135093	USP30	protein_coding	-4.23987e-07	0.184878	0.84703
ENSG00000103356	EARS2	protein_coding	3.9874e-07	0.184924	0.84703
ENSG00000213593	TMX2	protein_coding	-3.74972e-07	0.185114	0.84703
ENSG00000165688	PMPCA	protein_coding	4.4861e-07	0.186061	0.84703
ENSG00000214026	MRPL23	protein_coding	9.01277e-07	0.186511	0.84703
ENSG00000103502	CDIPT	protein_coding	4.63248e-07	0.187106	0.84703
ENSG00000164983	TMEM65	protein_coding	-4.20285e-07	0.187606	0.84703
ENSG00000059378	PARP12	protein_coding	-6.49317e-07	0.187825	0.84703
ENSG00000167996	FTH1	protein_coding	-4.55976e-07	0.188021	0.84703
ENSG00000169504	CLIC4	protein_coding	-4.81564e-07	0.188648	0.84703
ENSG00000102967	DHODH	protein_coding	6.75027e-07	0.188857	0.84703
ENSG00000008130	NADK	protein_coding	4.51873e-07	0.189145	0.84703
ENSG00000088986	DYNLL1	protein_coding	6.11417e-07	0.189877	0.84703
ENSG00000133687	TMTC1	protein_coding	-1.21918e-06	0.190083	0.84703
ENSG00000120992	LYPLA1	protein_coding	-5.30378e-07	0.190086	0.84703
ENSG00000106211	HSPB1	protein_coding	5.32761e-07	0.190326	0.84703
ENSG00000164163	ABCE1	protein_coding	-3.96183e-07	0.190368	0.84703
ENSG00000167264	DUS2	protein_coding	-3.50274e-07	0.19039	0.84703
ENSG00000154814	OXNAD1	protein_coding	3.43759e-07	0.190507	0.84703
ENSG00000180902	D2HGDH	protein_coding	6.57173e-07	0.190591	0.84703
ENSG00000072756	TRNT1	protein_coding	-4.45078e-07	0.190779	0.84703
ENSG00000099821	POLRMT	protein_coding	4.63366e-07	0.191269	0.84703
ENSG00000174990	CA5A	protein_coding	-5.53479e-07	0.191374	0.84703
ENSG00000137288	UQCC2	protein_coding	4.50233e-07	0.191406	0.84703
ENSG00000135655	USP15	protein_coding	-3.38875e-07	0.191501	0.84703
ENSG00000163659	TIPARP	protein_coding	-7.89463e-07	0.19174	0.84703
ENSG00000166260	COX11	protein_coding	-3.98029e-07	0.192305	0.847615
ENSG00000100266	PACSIN2	protein_coding	4.70471e-07	0.193638	0.851571
ENSG00000162972	MAIP1	protein_coding	-5.32826e-07	0.195447	0.85409
ENSG00000141378	PTRH2	protein_coding	-4.1389e-07	0.19561	0.85409
ENSG00000169860	P2RY1	protein_coding	-8.31238e-07	0.19595	0.85409
ENSG00000213339	QTRT1	protein_coding	3.83243e-07	0.195956	0.85409
ENSG00000198689	SLC9A6	protein_coding	-3.56775e-07	0.197653	0.854743
ENSG00000100644	HIF1A	protein_coding	-5.06899e-07	0.199866	0.854743
ENSG00000168496	FEN1	protein_coding	9.05347e-07	0.19993	0.854743
ENSG00000111790	FGFR1OP2	protein_coding	-2.8279e-07	0.200172	0.854743
ENSG00000164978	NUDT2	protein_coding	6.34218e-07	0.200176	0.854743
ENSG00000144182	LIPT1	protein_coding	5.76167e-07	0.200895	0.854743
ENSG00000138078	PREPL	protein_coding	-2.80026e-07	0.202391	0.854743
ENSG00000036473	OTC	protein_coding	-7.47914e-07	0.202686	0.854743
ENSG00000104907	TRMT1	protein_coding	4.31551e-07	0.202713	0.854743
ENSG00000256591	AP003108.2	protein_coding	-6.92159e-07	0.20307	0.854743
ENSG00000131370	SH3BP5	protein_coding	8.4915e-07	0.204125	0.854743
ENSG00000204653	ASPDH	protein_coding	5.00444e-07	0.204191	0.854743
ENSG00000167969	ECI1	protein_coding	4.19037e-07	0.204192	0.854743
ENSG00000100197	CYP2D6	protein_coding	9.58624e-07	0.204353	0.854743
ENSG00000154237	LRRK1	protein_coding	6.87584e-07	0.204752	0.854743
ENSG00000178927	CYBC1	protein_coding	3.9979e-07	0.205014	0.854743
ENSG00000204531	POU5F1	protein_coding	-1.88774e-06	0.205437	0.854743
ENSG00000006282	SPATA20	protein_coding	-8.08152e-07	0.205731	0.854743
ENSG00000050426	LETMD1	protein_coding	2.22056e-07	0.205758	0.854743
ENSG00000250799	PRODH2	protein_coding	4.93503e-07	0.205827	0.854743
ENSG00000198610	AKR1C4	protein_coding	-7.18993e-07	0.20589	0.854743
ENSG00000164124	TMEM144	protein_coding	-7.49095e-07	0.206154	0.854743
ENSG00000169239	CA5B	protein_coding	-4.27938e-07	0.206261	0.854743
ENSG00000265354	TIMM23	protein_coding	-4.89878e-07	0.206848	0.854743
ENSG00000196329	GIMAP5	protein_coding	7.99331e-07	0.207506	0.854743
ENSG00000129422	MTUS1	protein_coding	4.60406e-07	0.208055	0.854743
ENSG00000109270	LAMTOR3	protein_coding	-4.33921e-07	0.208108	0.854743
ENSG00000171953	ATPAF2	protein_coding	2.86009e-07	0.209829	0.854743
ENSG00000179271	GADD45GIP1	protein_coding	-5.70642e-07	0.210224	0.854743
ENSG00000162396	PARS2	protein_coding	5.17623e-07	0.210414	0.854743
ENSG00000116337	AMPD2	protein_coding	5.17751e-07	0.210473	0.854743
ENSG00000004799	PDK4	protein_coding	-1.1181e-06	0.210985	0.854743
ENSG00000173171	MTX1	protein_coding	5.8131e-07	0.211168	0.854743
ENSG00000118515	SGK1	protein_coding	-1.53088e-06	0.2112	0.854743
ENSG00000168275	COA6	protein_coding	-6.06672e-07	0.211488	0.854743
ENSG00000165507	DEPP1	protein_coding	-1.30438e-06	0.212075	0.854743
ENSG00000127952	STYXL1	protein_coding	-4.34255e-07	0.212366	0.854743
ENSG00000105327	BBC3	protein_coding	-1.12028e-06	0.213217	0.854743
ENSG00000114686	MRPL3	protein_coding	-4.81962e-07	0.213321	0.854743
ENSG00000154174	TOMM70	protein_coding	-3.99082e-07	0.214144	0.854743
ENSG00000115944	COX7A2L	protein_coding	-5.49234e-07	0.214572	0.854743
ENSG00000121897	LIAS	protein_coding	-4.94002e-07	0.214819	0.854743
ENSG00000105607	GCDH	protein_coding	7.03782e-07	0.216333	0.854743
ENSG00000143543	JTB	protein_coding	4.13463e-07	0.216434	0.854743
ENSG00000130348	QRSL1	protein_coding	-4.07783e-07	0.216799	0.854743
ENSG00000119414	PPP6C	protein_coding	-3.0409e-07	0.217032	0.854743
ENSG00000113643	RARS	protein_coding	-3.8716e-07	0.217715	0.854743
ENSG00000122140	MRPS2	protein_coding	3.70405e-07	0.217821	0.854743
ENSG00000162241	SLC25A45	protein_coding	5.22983e-07	0.218122	0.854743
ENSG00000108064	TFAM	protein_coding	-3.6914e-07	0.218192	0.854743
ENSG00000254087	LYN	protein_coding	4.88091e-07	0.218381	0.854743
ENSG00000101473	ACOT8	protein_coding	-3.32465e-07	0.219183	0.856171
ENSG00000025708	TYMP	protein_coding	8.31684e-07	0.220327	0.858925
ENSG00000117114	ADGRL2	protein_coding	-3.2463e-07	0.222452	0.862668
ENSG00000125901	MRPS26	protein_coding	4.41767e-07	0.222567	0.862668
ENSG00000089163	SIRT4	protein_coding	-8.72827e-07	0.22261	0.862668
ENSG00000117481	NSUN4	protein_coding	-2.80601e-07	0.223844	0.864461
ENSG00000167588	GPD1	protein_coding	7.87922e-07	0.224211	0.864461
ENSG00000171862	PTEN	protein_coding	-2.61035e-07	0.224555	0.864461
ENSG00000156475	PPP2R2B	protein_coding	8.4909e-07	0.225171	0.864461
ENSG00000100116	GCAT	protein_coding	6.09219e-07	0.225467	0.864461
ENSG00000164366	CCDC127	protein_coding	3.69566e-07	0.226025	0.864461
ENSG00000162910	MRPL55	protein_coding	3.15042e-07	0.226323	0.864461
ENSG00000196396	PTPN1	protein_coding	3.27756e-07	0.227183	0.864461
ENSG00000070214	SLC44A1	protein_coding	-3.87727e-07	0.227313	0.864461
ENSG00000127554	GFER	protein_coding	4.02439e-07	0.227747	0.864461
ENSG00000137500	CCDC90B	protein_coding	-4.33208e-07	0.227932	0.864461
ENSG00000136521	NDUFB5	protein_coding	-4.22774e-07	0.228525	0.865037
ENSG00000168924	LETM1	protein_coding	3.65085e-07	0.229019	0.86514
ENSG00000171097	KYAT1	protein_coding	5.57749e-07	0.229437	0.86514
ENSG00000198650	TAT	protein_coding	-1.26202e-06	0.230004	0.865613
ENSG00000155906	RMND1	protein_coding	-3.68591e-07	0.231369	0.869076
ENSG00000048707	VPS13D	protein_coding	2.71001e-07	0.232908	0.870947
ENSG00000175806	MSRA	protein_coding	3.4617e-07	0.233506	0.870947
ENSG00000164830	OXR1	protein_coding	-4.21425e-07	0.23372	0.870947
ENSG00000140939	NOL3	protein_coding	-7.50169e-07	0.234152	0.870947
ENSG00000122386	ZNF205	protein_coding	5.10663e-07	0.234704	0.870947
ENSG00000177370	TIMM22	protein_coding	3.46304e-07	0.234773	0.870947
ENSG00000143554	SLC27A3	protein_coding	6.93262e-07	0.235558	0.870947
ENSG00000174177	CTU2	protein_coding	4.57997e-07	0.23586	0.870947
ENSG00000164089	ETNPPL	protein_coding	-1.16755e-06	0.235937	0.870947
ENSG00000243317	STMP1	protein_coding	-3.04049e-07	0.236711	0.870947
ENSG00000115840	SLC25A12	protein_coding	-6.37307e-07	0.236993	0.870947
ENSG00000165152	TMEM246	protein_coding	-8.33323e-07	0.23776	0.870947
ENSG00000141504	SAT2	protein_coding	-5.71052e-07	0.238143	0.870947
ENSG00000165650	PDZD8	protein_coding	3.27277e-07	0.238453	0.870947
ENSG00000133027	PEMT	protein_coding	5.2855e-07	0.238651	0.870947
ENSG00000110911	SLC11A2	protein_coding	3.40682e-07	0.238987	0.870947
ENSG00000213563	C8orf82	protein_coding	5.28229e-07	0.239439	0.870971
ENSG00000174173	TRMT10C	protein_coding	-5.11666e-07	0.240817	0.873461
ENSG00000135070	ISCA1	protein_coding	-3.6993e-07	0.241264	0.873461
ENSG00000136682	CBWD2	protein_coding	-3.50117e-07	0.241674	0.873461
ENSG00000168958	MFF	protein_coding	-2.36419e-07	0.243107	0.873461
ENSG00000174917	C19orf70	protein_coding	4.71083e-07	0.243205	0.873461
ENSG00000198763	MT-ND2	protein_coding	-1.14666e-06	0.24434	0.873461
ENSG00000183742	MACC1	protein_coding	-1.06718e-06	0.244469	0.873461
ENSG00000135390	ATP5MC2	protein_coding	2.9979e-07	0.244817	0.873461
ENSG00000160957	RECQL4	protein_coding	9.80994e-07	0.245141	0.873461
ENSG00000204564	C6orf136	protein_coding	4.16468e-07	0.245174	0.873461
ENSG00000175564	UCP3	protein_coding	7.04908e-07	0.245191	0.873461
ENSG00000118246	FASTKD2	protein_coding	-3.16083e-07	0.245715	0.873461
ENSG00000168393	DTYMK	protein_coding	4.60543e-07	0.246076	0.873461
ENSG00000007202	KIAA0100	protein_coding	2.4016e-07	0.246374	0.873461
ENSG00000008405	CRY1	protein_coding	-7.76573e-07	0.246819	0.873461
ENSG00000075785	RAB7A	protein_coding	-2.83582e-07	0.248192	0.876737
ENSG00000210151	MT-TS1	Mt_tRNA	-1.46696e-06	0.24945	0.878328
ENSG00000132313	MRPL35	protein_coding	-3.76978e-07	0.250476	0.878328
ENSG00000088179	PTPN4	protein_coding	-2.7889e-07	0.250578	0.878328
ENSG00000162600	OMA1	protein_coding	-4.28755e-07	0.250825	0.878328
ENSG00000130816	DNMT1	protein_coding	5.08422e-07	0.25168	0.878328
ENSG00000101166	PRELID3B	protein_coding	-3.69524e-07	0.252209	0.878328
ENSG00000134324	LPIN1	protein_coding	4.37226e-07	0.252791	0.878328
ENSG00000025434	NR1H3	protein_coding	3.08934e-07	0.254733	0.878328
ENSG00000145982	FARS2	protein_coding	2.84236e-07	0.255003	0.878328
ENSG00000161653	NAGS	protein_coding	8.4655e-07	0.255007	0.878328
ENSG00000119673	ACOT2	protein_coding	7.18119e-07	0.255024	0.878328
ENSG00000155463	OXA1L	protein_coding	2.45118e-07	0.255101	0.878328
ENSG00000100612	DHRS7	protein_coding	-7.65755e-07	0.255408	0.878328
ENSG00000096384	HSP90AB1	protein_coding	4.37397e-07	0.255495	0.878328
ENSG00000196684	HSH2D	protein_coding	8.27142e-07	0.255822	0.878328
ENSG00000127884	ECHS1	protein_coding	5.41241e-07	0.25627	0.878328
ENSG00000115468	EFHD1	protein_coding	2.36481e-06	0.257387	0.878328
ENSG00000137700	SLC37A4	protein_coding	4.00025e-07	0.257804	0.878328
ENSG00000136874	STX17	protein_coding	-3.60783e-07	0.257834	0.878328
ENSG00000160285	LSS	protein_coding	-1.11435e-06	0.258782	0.878328
ENSG00000148824	MTG1	protein_coding	4.87117e-07	0.259127	0.878328
ENSG00000109436	TBC1D9	protein_coding	-3.45719e-07	0.259598	0.878328
ENSG00000143353	LYPLAL1	protein_coding	-4.22172e-07	0.260964	0.878328
ENSG00000166816	LDHD	protein_coding	4.11915e-07	0.260971	0.878328
ENSG00000084090	STARD7	protein_coding	2.32408e-07	0.260989	0.878328
ENSG00000106976	DNM1	protein_coding	1.51709e-06	0.261078	0.878328
ENSG00000072133	RPS6KA6	protein_coding	-7.29776e-07	0.261304	0.878328
ENSG00000141447	OSBPL1A	protein_coding	5.33309e-07	0.261427	0.878328
ENSG00000116096	SPR	protein_coding	4.61834e-07	0.261658	0.878328
ENSG00000163541	SUCLG1	protein_coding	-5.01375e-07	0.263092	0.880678
ENSG00000135049	AGTPBP1	protein_coding	3.89158e-07	0.263597	0.880678
ENSG00000105221	AKT2	protein_coding	3.00762e-07	0.263815	0.880678
ENSG00000135297	MTO1	protein_coding	-3.67564e-07	0.264303	0.880678
ENSG00000177302	TOP3A	protein_coding	2.26123e-07	0.264694	0.880678
ENSG00000141367	CLTC	protein_coding	-3.87609e-07	0.26538	0.880678
ENSG00000086289	EPDR1	protein_coding	-6.51709e-07	0.265771	0.880678
ENSG00000125356	NDUFA1	protein_coding	4.62966e-07	0.266212	0.880678
ENSG00000132522	GPS2	protein_coding	5.20963e-07	0.266408	0.880678
ENSG00000140107	SLC25A47	protein_coding	6.61251e-07	0.267193	0.881782
ENSG00000144199	FAHD2B	protein_coding	-7.74058e-07	0.268459	0.88447
ENSG00000103507	BCKDK	protein_coding	4.03606e-07	0.269743	0.887205
ENSG00000187118	CMC1	protein_coding	3.18084e-07	0.270301	0.887549
ENSG00000196230	TUBB	protein_coding	5.16316e-07	0.272879	0.890101
ENSG00000123689	G0S2	protein_coding	1.29257e-06	0.273019	0.890101
ENSG00000198431	TXNRD1	protein_coding	-3.96227e-07	0.273072	0.890101
ENSG00000186642	PDE2A	protein_coding	6.79696e-07	0.273729	0.890101
ENSG00000176410	DNAJC30	protein_coding	3.6821e-07	0.274027	0.890101
ENSG00000099940	SNAP29	protein_coding	2.89398e-07	0.274028	0.890101
ENSG00000049239	H6PD	protein_coding	3.95224e-07	0.274437	0.890101
ENSG00000138777	PPA2	protein_coding	-3.75101e-07	0.274791	0.890101
ENSG00000136444	RSAD1	protein_coding	2.7633e-07	0.275172	0.890101
ENSG00000148411	NACC2	protein_coding	3.74647e-07	0.276201	0.891906
ENSG00000140990	NDUFB10	protein_coding	3.65177e-07	0.276641	0.891906
ENSG00000250067	YJEFN3	protein_coding	8.89677e-07	0.278261	0.895654
ENSG00000135828	RNASEL	protein_coding	3.32879e-07	0.279241	0.89733
ENSG00000110435	PDHX	protein_coding	-3.53109e-07	0.279792	0.897627
ENSG00000087157	PGS1	protein_coding	4.16384e-07	0.280739	0.897747
ENSG00000100575	TIMM9	protein_coding	-4.16462e-07	0.280747	0.897747
ENSG00000149485	FADS1	protein_coding	-1.75765e-06	0.281427	0.898456
ENSG00000143753	DEGS1	protein_coding	-5.24184e-07	0.284793	0.903665
ENSG00000182134	TDRKH	protein_coding	6.35343e-07	0.285231	0.903665
ENSG00000173599	PC	protein_coding	5.19621e-07	0.286495	0.903665
ENSG00000108599	AKAP10	protein_coding	-2.02097e-07	0.286874	0.903665
ENSG00000181035	SLC25A42	protein_coding	5.12093e-07	0.287581	0.903665
ENSG00000119285	HEATR1	protein_coding	-2.00241e-07	0.287738	0.903665
ENSG00000165028	NIPSNAP3B	protein_coding	-6.54879e-07	0.287763	0.903665
ENSG00000107862	GBF1	protein_coding	2.54983e-07	0.28827	0.903665
ENSG00000166321	NUDT13	protein_coding	5.52869e-07	0.288554	0.903665
ENSG00000150991	UBC	protein_coding	-4.69365e-07	0.28856	0.903665
ENSG00000176422	SPRYD4	protein_coding	2.9829e-07	0.289094	0.903665
ENSG00000142330	CAPN10	protein_coding	4.80444e-07	0.289348	0.903665
ENSG00000232838	PET117	protein_coding	5.11535e-07	0.289486	0.903665
ENSG00000151135	TMEM263	protein_coding	-5.68767e-07	0.289878	0.903665
ENSG00000103642	LACTB	protein_coding	-4.31473e-07	0.289986	0.903665
ENSG00000178449	COX14	protein_coding	4.59301e-07	0.29117	0.905914
ENSG00000162923	WDR26	protein_coding	-1.87817e-07	0.292327	0.90807
ENSG00000198947	DMD	protein_coding	-3.02432e-07	0.293759	0.908413
ENSG00000105793	GTPBP10	protein_coding	-3.29308e-07	0.294083	0.908413
ENSG00000136143	SUCLA2	protein_coding	-2.9394e-07	0.294226	0.908413
ENSG00000004455	AK2	protein_coding	2.1661e-07	0.294294	0.908413
ENSG00000165632	TAF3	protein_coding	-3.39006e-07	0.295849	0.909601
ENSG00000166741	NNMT	protein_coding	1.16652e-06	0.296462	0.909601
ENSG00000213619	NDUFS3	protein_coding	3.67321e-07	0.297339	0.909601
ENSG00000170906	NDUFA3	protein_coding	3.76476e-07	0.297489	0.909601
ENSG00000072210	ALDH3A2	protein_coding	-4.24697e-07	0.299971	0.909601
ENSG00000198954	KIF1BP	protein_coding	3.84033e-07	0.300787	0.909601
ENSG00000108387	SEPT4	protein_coding	5.95339e-07	0.302138	0.909601
ENSG00000142459	EVI5L	protein_coding	4.9066e-07	0.303037	0.909601
ENSG00000030110	BAK1	protein_coding	5.69309e-07	0.303073	0.909601
ENSG00000125995	ROMO1	protein_coding	4.70905e-07	0.303791	0.909601
ENSG00000135002	RFK	protein_coding	-4.59018e-07	0.30449	0.909601
ENSG00000160226	CFAP410	protein_coding	5.21642e-07	0.305297	0.909601
ENSG00000118520	ARG1	protein_coding	-5.21094e-07	0.306549	0.909601
ENSG00000211459	MT-RNR1	Mt_rRNA	7.93306e-07	0.306762	0.909601
ENSG00000110074	FOXRED1	protein_coding	-3.73561e-07	0.306839	0.909601
ENSG00000123453	SARDH	protein_coding	4.1592e-07	0.307233	0.909601
ENSG00000126858	RHOT1	protein_coding	-2.89183e-07	0.307428	0.909601
ENSG00000166896	ATP23	protein_coding	5.61829e-07	0.307583	0.909601
ENSG00000130589	HELZ2	protein_coding	5.91918e-07	0.30776	0.909601
ENSG00000126267	COX6B1	protein_coding	-4.2805e-07	0.308238	0.909601
ENSG00000197444	OGDHL	protein_coding	3.44603e-07	0.30835	0.909601
ENSG00000154229	PRKCA	protein_coding	3.11327e-07	0.308737	0.909601
ENSG00000095951	HIVEP1	protein_coding	4.43486e-07	0.308869	0.909601
ENSG00000185386	MAPK11	protein_coding	6.70787e-07	0.309068	0.909601
ENSG00000110717	NDUFS8	protein_coding	3.4353e-07	0.309291	0.909601
ENSG00000165060	FXN	protein_coding	3.23964e-07	0.309941	0.909601
ENSG00000152683	SLC30A6	protein_coding	-2.43824e-07	0.310178	0.909601
ENSG00000082515	MRPL22	protein_coding	-3.78195e-07	0.310704	0.909601
ENSG00000135046	ANXA1	protein_coding	-6.16852e-07	0.310864	0.909601
ENSG00000205702	CYP2D7	polymorphic_pseudogene	1.13679e-06	0.310952	0.909601
ENSG00000132361	CLUH	protein_coding	3.72448e-07	0.311	0.909601
ENSG00000008394	MGST1	protein_coding	-4.51491e-07	0.311467	0.909601
ENSG00000154767	XPC	protein_coding	2.42875e-07	0.312296	0.909601
ENSG00000154079	SDHAF4	protein_coding	-4.6205e-07	0.312592	0.909601
ENSG00000215915	ATAD3C	protein_coding	1.34274e-06	0.31278	0.909601
ENSG00000241837	ATP5PO	protein_coding	3.66616e-07	0.313847	0.909601
ENSG00000138061	CYP1B1	protein_coding	-7.30632e-07	0.314544	0.909601
ENSG00000263528	IKBKE	protein_coding	7.07261e-07	0.315354	0.909601
ENSG00000162496	DHRS3	protein_coding	-3.21446e-07	0.315902	0.909601
ENSG00000204370	SDHD	protein_coding	-4.3474e-07	0.31592	0.909601
ENSG00000118260	CREB1	protein_coding	-2.53557e-07	0.316662	0.909601
ENSG00000137106	GRHPR	protein_coding	3.75451e-07	0.316754	0.909601
ENSG00000151726	ACSL1	protein_coding	4.07825e-07	0.317548	0.909601
ENSG00000105835	NAMPT	protein_coding	-8.50551e-07	0.318015	0.909601
ENSG00000124786	SLC35B3	protein_coding	-3.03158e-07	0.318144	0.909601
ENSG00000112357	PEX7	protein_coding	3.81425e-07	0.318319	0.909601
ENSG00000177646	ACAD9	protein_coding	2.19713e-07	0.31872	0.909601
ENSG00000170899	GSTA4	protein_coding	-5.64012e-07	0.318784	0.909601
ENSG00000100890	KIAA0391	protein_coding	-3.46898e-07	0.319523	0.909601
ENSG00000060971	ACAA1	protein_coding	3.88728e-07	0.319777	0.909601
ENSG00000124593	AL365205.1	protein_coding	4.99872e-07	0.320076	0.909601
ENSG00000013306	SLC25A39	protein_coding	2.75406e-07	0.320567	0.909601
ENSG00000165832	TRUB1	protein_coding	-3.30174e-07	0.321348	0.909601
ENSG00000197119	SLC25A29	protein_coding	4.7226e-07	0.32181	0.909601
ENSG00000072518	MARK2	protein_coding	2.95127e-07	0.321835	0.909601
ENSG00000131943	C19orf12	protein_coding	7.0576e-07	0.322321	0.909601
ENSG00000173915	ATP5MD	protein_coding	-5.23456e-07	0.32257	0.909601
ENSG00000182512	GLRX5	protein_coding	3.3764e-07	0.323134	0.909601
ENSG00000156928	MALSU1	protein_coding	3.09449e-07	0.323167	0.909601
ENSG00000184831	APOO	protein_coding	4.51107e-07	0.323323	0.909601
ENSG00000075142	SRI	protein_coding	4.10266e-07	0.324349	0.909601
ENSG00000002549	LAP3	protein_coding	3.94997e-07	0.324356	0.909601
ENSG00000123815	COQ8B	protein_coding	3.12229e-07	0.324412	0.909601
ENSG00000168291	PDHB	protein_coding	-4.61405e-07	0.324551	0.909601
ENSG00000101266	CSNK2A1	protein_coding	-1.32707e-07	0.325694	0.909601
ENSG00000166199	ALKBH3	protein_coding	2.74814e-07	0.326036	0.909601
ENSG00000117791	MARC2	protein_coding	2.6764e-07	0.326824	0.909601
ENSG00000197157	SND1	protein_coding	2.74571e-07	0.327098	0.909601
ENSG00000137275	RIPK1	protein_coding	2.07382e-07	0.327655	0.909601
ENSG00000158792	SPATA2L	protein_coding	4.54415e-07	0.328011	0.909601
ENSG00000112290	WASF1	protein_coding	-3.83454e-07	0.328388	0.909601
ENSG00000073169	SELENOO	protein_coding	3.89048e-07	0.328597	0.909601
ENSG00000165629	ATP5F1C	protein_coding	-4.36683e-07	0.328843	0.909601
ENSG00000241973	PI4KA	protein_coding	2.69106e-07	0.329303	0.909601
ENSG00000107951	MTPAP	protein_coding	-1.80233e-07	0.329838	0.909601
ENSG00000114054	PCCB	protein_coding	-4.77938e-07	0.330557	0.909601
ENSG00000100216	TOMM22	protein_coding	-3.36378e-07	0.331794	0.909601
ENSG00000168268	NT5DC2	protein_coding	4.27979e-07	0.332841	0.909601
ENSG00000198176	TFDP1	protein_coding	2.3706e-07	0.332952	0.909601
ENSG00000167699	GLOD4	protein_coding	2.87287e-07	0.333811	0.909601
ENSG00000101337	TM9SF4	protein_coding	2.27796e-07	0.334386	0.909601
ENSG00000185345	PRKN	protein_coding	-3.96804e-07	0.334963	0.909601
ENSG00000205707	ETFRF1	protein_coding	-4.39672e-07	0.335614	0.909601
ENSG00000117480	FAAH	protein_coding	3.20789e-07	0.335644	0.909601
ENSG00000105726	ATP13A1	protein_coding	2.85854e-07	0.335947	0.909601
ENSG00000213585	VDAC1	protein_coding	3.18659e-07	0.336082	0.909601
ENSG00000158828	PINK1	protein_coding	3.77796e-07	0.336727	0.909601
ENSG00000222011	FAM185A	protein_coding	-2.62165e-07	0.336847	0.909601
ENSG00000097007	ABL1	protein_coding	2.43372e-07	0.337975	0.909601
ENSG00000014216	CAPN1	protein_coding	2.3857e-07	0.338364	0.909601
ENSG00000163050	COQ8A	protein_coding	2.76838e-07	0.33852	0.909601
ENSG00000109854	HTATIP2	protein_coding	-5.36537e-07	0.339014	0.909601
ENSG00000210144	MT-TY	Mt_tRNA	-1.2084e-06	0.339167	0.909601
ENSG00000104442	ARMC1	protein_coding	-2.88768e-07	0.339499	0.909601
ENSG00000128595	CALU	protein_coding	-3.49424e-07	0.34	0.909601
ENSG00000160194	NDUFV3	protein_coding	2.68699e-07	0.340325	0.909601
ENSG00000157036	EXOG	protein_coding	-3.85438e-07	0.340375	0.909601
ENSG00000180011	ZADH2	protein_coding	2.4822e-07	0.34163	0.909601
ENSG00000135862	LAMC1	protein_coding	-2.89053e-07	0.342095	0.909601
ENSG00000122912	SLC25A16	protein_coding	-2.63682e-07	0.342653	0.909601
ENSG00000130649	CYP2E1	protein_coding	4.84855e-07	0.342853	0.909601
ENSG00000130734	ATG4D	protein_coding	4.17724e-07	0.34289	0.909601
ENSG00000072778	ACADVL	protein_coding	3.14353e-07	0.343536	0.909601
ENSG00000140905	GCSH	protein_coding	-5.05981e-07	0.343904	0.909601
ENSG00000127838	PNKD	protein_coding	3.77684e-07	0.344359	0.909601
ENSG00000164040	PGRMC2	protein_coding	-3.71652e-07	0.344519	0.909601
ENSG00000116221	MRPL37	protein_coding	3.01402e-07	0.344751	0.909601
ENSG00000112110	MRPL18	protein_coding	4.02368e-07	0.345397	0.909601
ENSG00000103018	CYB5B	protein_coding	-3.4846e-07	0.345421	0.909601
ENSG00000215251	FASTKD5	protein_coding	2.55651e-07	0.345807	0.909601
ENSG00000089157	RPLP0	protein_coding	3.57837e-07	0.347339	0.911736
ENSG00000198888	MT-ND1	protein_coding	-8.60823e-07	0.347583	0.911736
ENSG00000150779	TIMM8B	protein_coding	-4.88256e-07	0.348016	0.911736
ENSG00000197256	KANK2	protein_coding	2.788e-07	0.350483	0.916972
ENSG00000174032	SLC25A30	protein_coding	-4.89746e-07	0.351108	0.917382
ENSG00000102699	PARP4	protein_coding	-1.9939e-07	0.352055	0.917448
ENSG00000179933	C14orf119	protein_coding	3.01106e-07	0.352977	0.917448
ENSG00000100601	ALKBH1	protein_coding	-2.81307e-07	0.353714	0.917448
ENSG00000065911	MTHFD2	protein_coding	-8.21061e-07	0.353957	0.917448
ENSG00000139531	SUOX	protein_coding	3.4469e-07	0.354767	0.917448
ENSG00000106153	CHCHD2	protein_coding	-4.31147e-07	0.35492	0.917448
ENSG00000104332	SFRP1	protein_coding	-5.82982e-07	0.354943	0.917448
ENSG00000134321	RSAD2	protein_coding	-1.04412e-06	0.355916	0.917448
ENSG00000123213	NLN	protein_coding	4.43715e-07	0.356464	0.917448
ENSG00000166575	TMEM135	protein_coding	-3.37179e-07	0.357107	0.917448
ENSG00000185633	NDUFA4L2	protein_coding	6.34482e-07	0.357123	0.917448
ENSG00000104381	GDAP1	protein_coding	-4.46135e-07	0.357229	0.917448
ENSG00000177427	MIEF2	protein_coding	3.235e-07	0.357303	0.917448
ENSG00000209082	MT-TL1	Mt_tRNA	-1.01224e-06	0.357924	0.917448
ENSG00000178127	NDUFV2	protein_coding	3.11185e-07	0.358166	0.917448
ENSG00000146066	HIGD2A	protein_coding	2.94209e-07	0.359609	0.919303
ENSG00000175567	UCP2	protein_coding	7.80976e-07	0.361521	0.919303
ENSG00000170855	TRIAP1	protein_coding	3.45412e-07	0.361646	0.919303
ENSG00000117118	SDHB	protein_coding	-4.24882e-07	0.361881	0.919303
ENSG00000128694	OSGEPL1	protein_coding	-3.67903e-07	0.362187	0.919303
ENSG00000151611	MMAA	protein_coding	2.5063e-07	0.362908	0.919303
ENSG00000100902	PSMA6	protein_coding	-2.98095e-07	0.363811	0.919303
ENSG00000172115	CYCS	protein_coding	-4.00097e-07	0.364164	0.919303
ENSG00000210082	MT-RNR2	Mt_rRNA	6.00195e-07	0.364658	0.919303
ENSG00000120254	MTHFD1L	protein_coding	6.7509e-07	0.365022	0.919303
ENSG00000103160	HSDL1	protein_coding	-3.02485e-07	0.365069	0.919303
ENSG00000145246	ATP10D	protein_coding	-5.79793e-07	0.365475	0.919303
ENSG00000130347	RTN4IP1	protein_coding	-3.85675e-07	0.365799	0.919303
ENSG00000139637	C12orf10	protein_coding	2.62317e-07	0.365935	0.919303
ENSG00000134333	LDHA	protein_coding	4.29553e-07	0.365936	0.919303
ENSG00000116151	MORN1	protein_coding	3.73242e-07	0.367533	0.919341
ENSG00000126581	BECN1	protein_coding	2.22188e-07	0.367832	0.919341
ENSG00000162769	FLVCR1	protein_coding	-4.41813e-07	0.367959	0.919341
ENSG00000116288	PARK7	protein_coding	3.20564e-07	0.368354	0.919341
ENSG00000172216	CEBPB	protein_coding	6.15474e-07	0.368536	0.919341
ENSG00000180185	FAHD1	protein_coding	4.87903e-07	0.369148	0.919341
ENSG00000112234	FBXL4	protein_coding	-2.79344e-07	0.370419	0.919341
ENSG00000182095	TNRC18	protein_coding	3.96849e-07	0.370602	0.919341
ENSG00000115464	USP34	protein_coding	-1.62188e-07	0.370663	0.919341
ENSG00000116898	MRPS15	protein_coding	-3.46446e-07	0.370959	0.919341
ENSG00000069998	HDHD5	protein_coding	2.62208e-07	0.371503	0.919341
ENSG00000125741	OPA3	protein_coding	-2.50644e-07	0.37341	0.919341
ENSG00000039560	RAI14	protein_coding	-3.04953e-07	0.374106	0.919341
ENSG00000163866	SMIM12	protein_coding	-3.22861e-07	0.375983	0.919341
ENSG00000103121	CMC2	protein_coding	-5.19592e-07	0.376808	0.919341
ENSG00000139438	FAM222A	protein_coding	7.54484e-07	0.377264	0.919341
ENSG00000148057	IDNK	protein_coding	4.19721e-07	0.37822	0.919341
ENSG00000155380	SLC16A1	protein_coding	6.51378e-07	0.378428	0.919341
ENSG00000173137	ADCK5	protein_coding	3.66401e-07	0.378683	0.919341
ENSG00000244005	NFS1	protein_coding	2.14663e-07	0.379186	0.919341
ENSG00000165661	QSOX2	protein_coding	3.00147e-07	0.379607	0.919341
ENSG00000179152	TCAIM	protein_coding	-2.36642e-07	0.380023	0.919341
ENSG00000164904	ALDH7A1	protein_coding	3.7412e-07	0.380519	0.919341
ENSG00000122971	ACADS	protein_coding	4.65169e-07	0.380766	0.919341
ENSG00000087086	FTL	protein_coding	-3.95008e-07	0.381698	0.919341
ENSG00000116771	AGMAT	protein_coding	3.69365e-07	0.382168	0.919341
ENSG00000171169	NAIF1	protein_coding	3.36268e-07	0.382171	0.919341
ENSG00000105819	PMPCB	protein_coding	-2.49501e-07	0.383101	0.919341
ENSG00000165775	FUNDC2	protein_coding	-3.5077e-07	0.385135	0.919341
ENSG00000110955	ATP5F1B	protein_coding	3.27036e-07	0.385322	0.919341
ENSG00000163528	CHCHD4	protein_coding	-3.62701e-07	0.385714	0.919341
ENSG00000004059	ARF5	protein_coding	-2.80845e-07	0.386781	0.919341
ENSG00000115419	GLS	protein_coding	-4.06514e-07	0.388208	0.919341
ENSG00000161203	AP2M1	protein_coding	2.1116e-07	0.388492	0.919341
ENSG00000196365	LONP1	protein_coding	2.76905e-07	0.388722	0.919341
ENSG00000172113	NME6	protein_coding	2.68694e-07	0.389054	0.919341
ENSG00000115042	FAHD2A	protein_coding	2.49843e-07	0.39006	0.919341
ENSG00000136628	EPRS	protein_coding	-2.83415e-07	0.390504	0.919341
ENSG00000165644	COMTD1	protein_coding	4.19652e-07	0.391287	0.919341
ENSG00000184857	TMEM186	protein_coding	3.63199e-07	0.391423	0.919341
ENSG00000120885	CLU	protein_coding	3.84803e-07	0.391585	0.919341
ENSG00000196177	ACADSB	protein_coding	-4.18596e-07	0.392539	0.919341
ENSG00000204822	MRPL53	protein_coding	3.99469e-07	0.392547	0.919341
ENSG00000016391	CHDH	protein_coding	4.32405e-07	0.3927	0.919341
ENSG00000163686	ABHD6	protein_coding	3.82715e-07	0.393147	0.919341
ENSG00000123297	TSFM	protein_coding	3.81869e-07	0.393442	0.919341
ENSG00000018510	AGPS	protein_coding	-3.56996e-07	0.393598	0.919341
ENSG00000130787	HIP1R	protein_coding	3.16642e-07	0.393634	0.919341
ENSG00000151093	OXSM	protein_coding	-3.61265e-07	0.396332	0.919341
ENSG00000198836	OPA1	protein_coding	-2.1081e-07	0.396345	0.919341
ENSG00000103152	MPG	protein_coding	-3.65026e-07	0.397516	0.919341
ENSG00000187024	PTRH1	protein_coding	4.78954e-07	0.398057	0.919341
ENSG00000197763	TXNRD3	protein_coding	-2.42261e-07	0.398309	0.919341
ENSG00000074755	ZZEF1	protein_coding	2.07271e-07	0.398523	0.919341
ENSG00000160179	ABCG1	protein_coding	6.24414e-07	0.398687	0.919341
ENSG00000175727	MLXIP	protein_coding	3.72169e-07	0.399474	0.919341
ENSG00000119013	NDUFB3	protein_coding	-4.60497e-07	0.399634	0.919341
ENSG00000107745	MICU1	protein_coding	2.30157e-07	0.399648	0.919341
ENSG00000167065	DUSP18	protein_coding	4.95935e-07	0.400258	0.919341
ENSG00000130653	PNPLA7	protein_coding	4.76447e-07	0.400596	0.919341
ENSG00000196683	TOMM7	protein_coding	3.36331e-07	0.400866	0.919341
ENSG00000160072	ATAD3B	protein_coding	3.40936e-07	0.401156	0.919341
ENSG00000116882	HAO2	protein_coding	3.19142e-07	0.401586	0.919341
ENSG00000100393	EP300	protein_coding	-1.56449e-07	0.401659	0.919341
ENSG00000169057	MECP2	protein_coding	2.37926e-07	0.402447	0.919341
ENSG00000162836	ACP6	protein_coding	3.63769e-07	0.402472	0.919341
ENSG00000109475	RPL34	protein_coding	-4.04537e-07	0.403905	0.919341
ENSG00000183010	PYCR1	protein_coding	7.05778e-07	0.403962	0.919341
ENSG00000134240	HMGCS2	protein_coding	-3.94131e-07	0.405066	0.919341
ENSG00000175066	GK5	protein_coding	2.40188e-07	0.406315	0.919341
ENSG00000004779	NDUFAB1	protein_coding	3.30676e-07	0.40661	0.919341
ENSG00000122873	CISD1	protein_coding	-3.20807e-07	0.407619	0.919341
ENSG00000139428	MMAB	protein_coding	-4.92161e-07	0.407724	0.919341
ENSG00000105854	PON2	protein_coding	3.03761e-07	0.408694	0.919341
ENSG00000175768	TOMM5	protein_coding	3.39114e-07	0.409076	0.919341
ENSG00000128245	YWHAH	protein_coding	3.34598e-07	0.4095	0.919341
ENSG00000204228	HSD17B8	protein_coding	3.34238e-07	0.409509	0.919341
ENSG00000113048	MRPS27	protein_coding	-2.53037e-07	0.409575	0.919341
ENSG00000147403	RPL10	protein_coding	2.63369e-07	0.409849	0.919341
ENSG00000114857	NKTR	protein_coding	-2.41429e-07	0.409934	0.919341
ENSG00000149273	RPS3	protein_coding	3.48545e-07	0.410307	0.919341
ENSG00000154723	ATP5PF	protein_coding	-3.44868e-07	0.410828	0.919341
ENSG00000188906	LRRK2	protein_coding	4.27567e-07	0.411215	0.919341
ENSG00000100422	CERK	protein_coding	-3.24901e-07	0.411429	0.919341
ENSG00000182768	NGRN	protein_coding	2.25899e-07	0.412231	0.919341
ENSG00000151576	QTRT2	protein_coding	-1.78713e-07	0.414334	0.919341
ENSG00000145337	PYURF	protein_coding	2.74078e-07	0.414504	0.919341
ENSG00000105486	LIG1	protein_coding	3.40939e-07	0.414511	0.919341
ENSG00000081791	DELE1	protein_coding	-1.42894e-07	0.414991	0.919341
ENSG00000184060	ADAP2	protein_coding	5.29092e-07	0.415693	0.919341
ENSG00000118596	SLC16A7	protein_coding	-5.98737e-07	0.415718	0.919341
ENSG00000144559	TAMM41	protein_coding	3.03595e-07	0.415803	0.919341
ENSG00000155792	DEPTOR	protein_coding	3.51405e-07	0.416128	0.919341
ENSG00000104835	SARS2	protein_coding	3.72211e-07	0.416565	0.919341
ENSG00000158467	AHCYL2	protein_coding	-1.76151e-07	0.416588	0.919341
ENSG00000139921	TMX1	protein_coding	-2.26623e-07	0.417349	0.919341
ENSG00000118508	RAB32	protein_coding	4.64339e-07	0.418478	0.919341
ENSG00000156026	MCU	protein_coding	2.61507e-07	0.418616	0.919341
ENSG00000134824	FADS2	protein_coding	-1.12799e-06	0.420014	0.919341
ENSG00000112033	PPARD	protein_coding	-5.74515e-07	0.420545	0.919341
ENSG00000124207	CSE1L	protein_coding	-2.47037e-07	0.420709	0.919341
ENSG00000110090	CPT1A	protein_coding	4.35498e-07	0.420848	0.919341
ENSG00000254858	MPV17L2	protein_coding	-5.30314e-07	0.421223	0.919341
ENSG00000011376	LARS2	protein_coding	-2.30042e-07	0.421229	0.919341
ENSG00000148225	WDR31	protein_coding	-3.09884e-07	0.421239	0.919341
ENSG00000167207	NOD2	protein_coding	7.13252e-07	0.421288	0.919341
ENSG00000109576	AADAT	protein_coding	-3.81369e-07	0.421319	0.919341
ENSG00000115159	GPD2	protein_coding	-2.73606e-07	0.421361	0.919341
ENSG00000172172	MRPL13	protein_coding	-4.17989e-07	0.421765	0.919341
ENSG00000178445	GLDC	protein_coding	-6.03346e-07	0.422195	0.919341
ENSG00000116874	WARS2	protein_coding	-2.56407e-07	0.422741	0.919341
ENSG00000129351	ILF3	protein_coding	1.70513e-07	0.423551	0.919341
ENSG00000153086	ACMSD	protein_coding	-3.86666e-07	0.424172	0.919341
ENSG00000159445	THEM4	protein_coding	-3.03815e-07	0.42418	0.919341
ENSG00000005156	LIG3	protein_coding	1.94105e-07	0.424772	0.919341
ENSG00000165672	PRDX3	protein_coding	-3.31861e-07	0.424912	0.919341
ENSG00000177889	UBE2N	protein_coding	-2.30098e-07	0.425314	0.919341
ENSG00000186951	PPARA	protein_coding	3.27409e-07	0.425603	0.919341
ENSG00000113845	TIMMDC1	protein_coding	2.13727e-07	0.425656	0.919341
ENSG00000137040	RANBP6	protein_coding	-2.09404e-07	0.425983	0.919341
ENSG00000280071	GATD3B	protein_coding	7.3324e-07	0.426691	0.919341
ENSG00000101546	RBFA	protein_coding	3.59646e-07	0.426794	0.919341
ENSG00000026103	FAS	protein_coding	-3.13555e-07	0.427599	0.919341
ENSG00000254402	LRRC24	protein_coding	6.23964e-07	0.428227	0.919341
ENSG00000198911	SREBF2	protein_coding	-4.48258e-07	0.429012	0.919341
ENSG00000169519	METTL15	protein_coding	-1.97603e-07	0.430153	0.919341
ENSG00000169738	DCXR	protein_coding	3.78576e-07	0.430227	0.919341
ENSG00000147437	GNRH1	protein_coding	4.65116e-07	0.430452	0.919341
ENSG00000104081	BMF	protein_coding	-5.02917e-07	0.43117	0.919341
ENSG00000165280	VCP	protein_coding	2.66397e-07	0.431231	0.919341
ENSG00000148950	IMMP1L	protein_coding	-2.39362e-07	0.431232	0.919341
ENSG00000068097	HEATR6	protein_coding	-2.64524e-07	0.43183	0.919341
ENSG00000143575	HAX1	protein_coding	-3.11265e-07	0.433124	0.919341
ENSG00000112651	MRPL2	protein_coding	2.24479e-07	0.434091	0.919341
ENSG00000133943	DGLUCY	protein_coding	2.34608e-07	0.435071	0.919341
ENSG00000167645	YIF1B	protein_coding	3.50139e-07	0.435432	0.919341
ENSG00000213463	SYNJ2BP	protein_coding	-1.9793e-07	0.435944	0.919341
ENSG00000124019	FAM124B	protein_coding	9.87625e-07	0.436047	0.919341
ENSG00000169230	PRELID1	protein_coding	-3.14085e-07	0.436106	0.919341
ENSG00000167862	MRPL58	protein_coding	-3.69896e-07	0.438751	0.919341
ENSG00000139160	ETFBKMT	protein_coding	-2.31759e-07	0.439374	0.919341
ENSG00000116459	ATP5PB	protein_coding	-3.22771e-07	0.43946	0.919341
ENSG00000174109	C16orf91	protein_coding	3.97399e-07	0.440165	0.919341
ENSG00000134308	YWHAQ	protein_coding	-2.27169e-07	0.440267	0.919341
ENSG00000004864	SLC25A13	protein_coding	2.39898e-07	0.440681	0.919341
ENSG00000179295	PTPN11	protein_coding	-1.90502e-07	0.440951	0.919341
ENSG00000068784	SRBD1	protein_coding	-2.26959e-07	0.441164	0.919341
ENSG00000108557	RAI1	protein_coding	3.21711e-07	0.441289	0.919341
ENSG00000164924	YWHAZ	protein_coding	-2.16023e-07	0.441585	0.919341
ENSG00000023228	NDUFS1	protein_coding	-2.32365e-07	0.441637	0.919341
ENSG00000127526	SLC35E1	protein_coding	1.78221e-07	0.442778	0.919341
ENSG00000173193	PARP14	protein_coding	2.79898e-07	0.443077	0.919341
ENSG00000116791	CRYZ	protein_coding	-3.57762e-07	0.443226	0.919341
ENSG00000105364	MRPL4	protein_coding	2.58319e-07	0.443361	0.919341
ENSG00000137103	TMEM8B	protein_coding	3.21559e-07	0.443784	0.919341
ENSG00000140284	SLC27A2	protein_coding	-3.99934e-07	0.444124	0.919341
ENSG00000186153	WWOX	protein_coding	2.08503e-07	0.444643	0.919341
ENSG00000159423	ALDH4A1	protein_coding	3.29871e-07	0.445156	0.919341
ENSG00000132199	ENOSF1	protein_coding	-2.60884e-07	0.445583	0.919341
ENSG00000162377	COA7	protein_coding	-3.12354e-07	0.445605	0.919341
ENSG00000015475	BID	protein_coding	-3.63948e-07	0.446087	0.919341
ENSG00000183648	NDUFB1	protein_coding	-3.74684e-07	0.446118	0.919341
ENSG00000182890	GLUD2	protein_coding	3.79288e-07	0.446626	0.919341
ENSG00000156510	HKDC1	protein_coding	1.39613e-06	0.44684	0.919341
ENSG00000114573	ATP6V1A	protein_coding	-2.09212e-07	0.447717	0.919341
ENSG00000169136	ATF5	protein_coding	5.12143e-07	0.449002	0.919341
ENSG00000129484	PARP2	protein_coding	2.66236e-07	0.449247	0.919341
ENSG00000112378	PERP	protein_coding	-3.46815e-07	0.449845	0.919341
ENSG00000112983	BRD8	protein_coding	-2.08944e-07	0.449939	0.919341
ENSG00000165119	HNRNPK	protein_coding	1.95676e-07	0.450873	0.919341
ENSG00000178741	COX5A	protein_coding	2.76011e-07	0.451496	0.919341
ENSG00000103423	DNAJA3	protein_coding	1.89584e-07	0.451798	0.919341
ENSG00000156515	HK1	protein_coding	3.55264e-07	0.452267	0.919341
ENSG00000196850	PPTC7	protein_coding	-2.74855e-07	0.452971	0.919341
ENSG00000131495	NDUFA2	protein_coding	3.50793e-07	0.453503	0.919341
ENSG00000079263	SP140	protein_coding	5.02676e-07	0.453911	0.919341
ENSG00000171103	TRMT61B	protein_coding	-2.24392e-07	0.454883	0.919341
ENSG00000131473	ACLY	protein_coding	-3.41589e-07	0.455679	0.919341
ENSG00000221983	UBA52	protein_coding	2.47899e-07	0.455949	0.919341
ENSG00000102309	PIN4	protein_coding	3.55272e-07	0.455955	0.919341
ENSG00000101986	ABCD1	protein_coding	3.08808e-07	0.456075	0.919341
ENSG00000130349	C6orf203	protein_coding	-2.25327e-07	0.456988	0.919341
ENSG00000110888	CAPRIN2	protein_coding	-1.78739e-07	0.457267	0.919341
ENSG00000169188	APEX2	protein_coding	2.34521e-07	0.457924	0.919341
ENSG00000204308	RNF5	protein_coding	-2.88348e-07	0.458692	0.919341
ENSG00000101084	RAB5IF	protein_coding	4.05111e-07	0.459359	0.919341
ENSG00000100209	HSCB	protein_coding	3.16786e-07	0.460484	0.919341
ENSG00000233276	GPX1	polymorphic_pseudogene	3.70061e-07	0.460619	0.919341
ENSG00000169567	HINT1	protein_coding	-3.51661e-07	0.460943	0.919341
ENSG00000113734	BNIP1	protein_coding	3.26309e-07	0.461545	0.919341
ENSG00000117054	ACADM	protein_coding	-2.89235e-07	0.461868	0.919341
ENSG00000069329	VPS35	protein_coding	-2.13487e-07	0.462132	0.919341
ENSG00000125844	RRBP1	protein_coding	3.10937e-07	0.462509	0.919341
ENSG00000100823	APEX1	protein_coding	-1.93203e-07	0.462945	0.919341
ENSG00000189043	NDUFA4	protein_coding	-3.7905e-07	0.463353	0.919341
ENSG00000188277	C15orf62	protein_coding	5.02128e-07	0.463931	0.919341
ENSG00000112294	ALDH5A1	protein_coding	2.39634e-07	0.464022	0.919341
ENSG00000105220	GPI	protein_coding	2.83741e-07	0.464053	0.919341
ENSG00000135423	GLS2	protein_coding	-5.57152e-07	0.464115	0.919341
ENSG00000151806	GUF1	protein_coding	-1.66039e-07	0.464434	0.919341
ENSG00000125611	CHCHD5	protein_coding	3.41895e-07	0.464584	0.919341
ENSG00000197959	DNM3	protein_coding	-4.58136e-07	0.464837	0.919341
ENSG00000198899	MT-ATP6	protein_coding	-6.42897e-07	0.465032	0.919341
ENSG00000184076	UQCR10	protein_coding	2.9529e-07	0.465466	0.919341
ENSG00000141401	IMPA2	protein_coding	3.30036e-07	0.465528	0.919341
ENSG00000108826	MRPL27	protein_coding	-2.37118e-07	0.466224	0.919341
ENSG00000146350	TBC1D32	protein_coding	2.93862e-07	0.466662	0.919341
ENSG00000152661	GJA1	protein_coding	-4.95618e-07	0.468277	0.919341
ENSG00000171766	GATM	protein_coding	-3.78905e-07	0.468563	0.919341
ENSG00000062282	DGAT2	protein_coding	4.82168e-07	0.468621	0.919341
ENSG00000152700	SAR1B	protein_coding	-2.08118e-07	0.468751	0.919341
ENSG00000137124	ALDH1B1	protein_coding	4.86229e-07	0.468848	0.919341
ENSG00000133703	KRAS	protein_coding	-2.53857e-07	0.469279	0.919341
ENSG00000262814	MRPL12	protein_coding	3.0798e-07	0.469676	0.919341
ENSG00000187796	CARD9	protein_coding	4.82324e-07	0.470298	0.919341
ENSG00000065154	OAT	protein_coding	-6.89907e-07	0.471031	0.919341
ENSG00000171368	TPPP	protein_coding	5.23063e-07	0.471627	0.919341
ENSG00000108561	C1QBP	protein_coding	3.1021e-07	0.471738	0.919341
ENSG00000214456	PLIN5	protein_coding	3.70527e-07	0.472596	0.919341
ENSG00000132305	IMMT	protein_coding	-2.2429e-07	0.473053	0.919341
ENSG00000105550	FGF21	protein_coding	-1.13801e-06	0.473465	0.919341
ENSG00000138029	HADHB	protein_coding	2.81167e-07	0.474136	0.919341
ENSG00000123983	ACSL3	protein_coding	-2.93779e-07	0.475532	0.919341
ENSG00000100300	TSPO	protein_coding	4.13519e-07	0.475553	0.919341
ENSG00000142544	CTU1	protein_coding	4.68502e-07	0.475742	0.919341
ENSG00000123545	NDUFAF4	protein_coding	2.85522e-07	0.476212	0.919341
ENSG00000144659	SLC25A38	protein_coding	-3.07469e-07	0.476394	0.919341
ENSG00000172840	PDP2	protein_coding	-5.22267e-07	0.476657	0.919341
ENSG00000108774	RAB5C	protein_coding	2.71227e-07	0.476777	0.919341
ENSG00000091140	DLD	protein_coding	-2.5542e-07	0.478209	0.919341
ENSG00000111737	RAB35	protein_coding	2.27229e-07	0.478433	0.919341
ENSG00000114166	KAT2B	protein_coding	-1.82586e-07	0.478903	0.919341
ENSG00000009950	MLXIPL	protein_coding	3.76225e-07	0.479046	0.919341
ENSG00000112964	GHR	protein_coding	-3.58532e-07	0.479401	0.919341
ENSG00000111640	GAPDH	protein_coding	3.25974e-07	0.479574	0.919341
ENSG00000115317	HTRA2	protein_coding	1.74938e-07	0.47988	0.919341
ENSG00000108773	KAT2A	protein_coding	3.03357e-07	0.48026	0.919341
ENSG00000103150	MLYCD	protein_coding	2.31667e-07	0.480413	0.919341
ENSG00000177600	RPLP2	protein_coding	1.96797e-07	0.480684	0.919341
ENSG00000082175	PGR	protein_coding	-4.3988e-07	0.480852	0.919341
ENSG00000156482	RPL30	protein_coding	-2.98078e-07	0.481915	0.919341
ENSG00000066651	TRMT11	protein_coding	2.02913e-07	0.482186	0.919341
ENSG00000148290	SURF1	protein_coding	2.23821e-07	0.482691	0.919341
ENSG00000100030	MAPK1	protein_coding	1.40564e-07	0.482908	0.919341
ENSG00000144040	SFXN5	protein_coding	2.61363e-07	0.483026	0.919341
ENSG00000136877	FPGS	protein_coding	2.99528e-07	0.483148	0.919341
ENSG00000184428	TOP1MT	protein_coding	2.64211e-07	0.483609	0.919341
ENSG00000111911	HINT3	protein_coding	-1.94953e-07	0.484168	0.919341
ENSG00000114956	DGUOK	protein_coding	1.89641e-07	0.484374	0.919341
ENSG00000166394	CYB5R2	protein_coding	5.74176e-07	0.484617	0.919341
ENSG00000165678	GHITM	protein_coding	-3.02904e-07	0.484706	0.919341
ENSG00000061794	MRPS35	protein_coding	-2.66428e-07	0.485322	0.919341
ENSG00000179091	CYC1	protein_coding	2.62937e-07	0.485549	0.919341
ENSG00000158864	NDUFS2	protein_coding	2.77656e-07	0.486845	0.919341
ENSG00000175110	MRPS22	protein_coding	-2.42307e-07	0.487031	0.919341
ENSG00000189283	FHIT	protein_coding	-2.69049e-07	0.487236	0.919341
ENSG00000124614	RPS10	protein_coding	-3.91782e-07	0.487688	0.919341
ENSG00000127184	COX7C	protein_coding	-2.72184e-07	0.487805	0.919341
ENSG00000247626	MARS2	protein_coding	3.03521e-07	0.488096	0.919341
ENSG00000258429	PDF	protein_coding	5.20274e-07	0.488674	0.919341
ENSG00000113492	AGXT2	protein_coding	3.13023e-07	0.488833	0.919341
ENSG00000149428	HYOU1	protein_coding	4.71712e-07	0.489446	0.919341
ENSG00000084734	GCKR	protein_coding	3.00922e-07	0.490434	0.919341
ENSG00000152620	NADK2	protein_coding	-2.66927e-07	0.490866	0.919341
ENSG00000141385	AFG3L2	protein_coding	1.70508e-07	0.491705	0.919341
ENSG00000136522	MRPL47	protein_coding	-3.04096e-07	0.49203	0.919341
ENSG00000127022	CANX	protein_coding	-2.43263e-07	0.492175	0.919341
ENSG00000147586	MRPS28	protein_coding	2.93605e-07	0.49277	0.919341
ENSG00000118777	ABCG2	protein_coding	-4.1326e-07	0.492971	0.919341
ENSG00000155287	SLC25A28	protein_coding	-1.9235e-07	0.493696	0.919341
ENSG00000182774	RPS17	protein_coding	2.46201e-07	0.494026	0.919341
ENSG00000038274	MAT2B	protein_coding	-2.69375e-07	0.494654	0.919341
ENSG00000165233	CARD19	protein_coding	-2.80144e-07	0.49515	0.919341
ENSG00000132463	GRSF1	protein_coding	-1.33744e-07	0.495796	0.919341
ENSG00000119917	IFIT3	protein_coding	-4.21264e-07	0.495977	0.919341
ENSG00000087008	ACOX3	protein_coding	2.11204e-07	0.496373	0.919341
ENSG00000130695	CEP85	protein_coding	-2.75356e-07	0.497655	0.919341
ENSG00000173786	CNP	protein_coding	2.20323e-07	0.500301	0.919341
ENSG00000183044	ABAT	protein_coding	2.55782e-07	0.500363	0.919341
ENSG00000050393	MCUR1	protein_coding	2.13402e-07	0.5007	0.919341
ENSG00000148730	EIF4EBP2	protein_coding	1.87149e-07	0.500959	0.919341
ENSG00000140740	UQCRC2	protein_coding	-2.31611e-07	0.501214	0.919341
ENSG00000143627	PKLR	protein_coding	4.13717e-07	0.50155	0.919341
ENSG00000137992	DBT	protein_coding	-2.26064e-07	0.502395	0.919341
ENSG00000123130	ACOT9	protein_coding	1.70148e-07	0.502821	0.919341
ENSG00000088888	MAVS	protein_coding	1.7806e-07	0.503196	0.919341
ENSG00000176340	COX8A	protein_coding	2.59582e-07	0.503605	0.919341
ENSG00000130204	TOMM40	protein_coding	2.26784e-07	0.503951	0.919341
ENSG00000069535	MAOB	protein_coding	2.03752e-07	0.504151	0.919341
ENSG00000074800	ENO1	protein_coding	2.78542e-07	0.505196	0.919341
ENSG00000182810	DDX28	protein_coding	2.71385e-07	0.505714	0.919341
ENSG00000178694	NSUN3	protein_coding	-1.47154e-07	0.505983	0.919341
ENSG00000143947	RPS27A	protein_coding	2.56544e-07	0.505989	0.919341
ENSG00000115204	MPV17	protein_coding	1.80439e-07	0.506647	0.919341
ENSG00000198960	ARMCX6	protein_coding	3.6177e-07	0.507889	0.919341
ENSG00000205981	DNAJC19	protein_coding	-2.3877e-07	0.50805	0.919341
ENSG00000119927	GPAM	protein_coding	-4.0572e-07	0.508457	0.919341
ENSG00000132676	DAP3	protein_coding	-1.6845e-07	0.509971	0.919341
ENSG00000182902	SLC25A18	protein_coding	4.18869e-07	0.510188	0.919341
ENSG00000120942	UBIAD1	protein_coding	2.12908e-07	0.510765	0.919341
ENSG00000170921	TANC2	protein_coding	-3.48099e-07	0.510781	0.919341
ENSG00000083123	BCKDHB	protein_coding	2.2126e-07	0.511681	0.919341
ENSG00000242485	MRPL20	protein_coding	2.2515e-07	0.511756	0.919341
ENSG00000165609	NUDT5	protein_coding	-2.14095e-07	0.51176	0.919341
ENSG00000241935	HOGA1	protein_coding	4.06167e-07	0.512233	0.919341
ENSG00000228253	MT-ATP8	protein_coding	-6.82967e-07	0.512349	0.919341
ENSG00000196743	GM2A	protein_coding	-2.09505e-07	0.512899	0.919341
ENSG00000142168	SOD1	protein_coding	3.1056e-07	0.513276	0.919341
ENSG00000147592	LACTB2	protein_coding	-3.63023e-07	0.513888	0.919341
ENSG00000151376	ME3	protein_coding	-2.48391e-07	0.514144	0.919341
ENSG00000123600	METTL8	protein_coding	-1.76476e-07	0.514333	0.919341
ENSG00000174996	KLC2	protein_coding	-3.99932e-07	0.51451	0.919341
ENSG00000138617	PARP16	protein_coding	1.61439e-07	0.515403	0.919341
ENSG00000240303	ACAD11	protein_coding	2.02732e-07	0.51551	0.919341
ENSG00000112096	SOD2	protein_coding	-2.70857e-07	0.515524	0.919341
ENSG00000107518	ATRNL1	protein_coding	3.88123e-07	0.515801	0.919341
ENSG00000225921	NOL7	protein_coding	2.04539e-07	0.516178	0.919341
ENSG00000257218	GATC	protein_coding	-2.09674e-07	0.516505	0.919341
ENSG00000143393	PI4KB	protein_coding	1.55324e-07	0.517231	0.919341
ENSG00000120705	ETF1	protein_coding	-1.91351e-07	0.518879	0.919341
ENSG00000043514	TRIT1	protein_coding	-1.8176e-07	0.519319	0.919341
ENSG00000109180	OCIAD1	protein_coding	-1.62918e-07	0.51935	0.919341
ENSG00000177692	DNAJC28	protein_coding	-3.03282e-07	0.519712	0.919341
ENSG00000166855	CLPX	protein_coding	-1.86336e-07	0.520229	0.919341
ENSG00000108840	HDAC5	protein_coding	2.33985e-07	0.520579	0.919341
ENSG00000109390	NDUFC1	protein_coding	2.11146e-07	0.521026	0.919341
ENSG00000166598	HSP90B1	protein_coding	-3.129e-07	0.521319	0.919341
ENSG00000074582	BCS1L	protein_coding	1.45766e-07	0.52147	0.919341
ENSG00000076242	MLH1	protein_coding	-1.61632e-07	0.521581	0.919341
ENSG00000109511	ANXA10	protein_coding	-3.60045e-07	0.521882	0.919341
ENSG00000127948	POR	protein_coding	2.49934e-07	0.522315	0.919341
ENSG00000173614	NMNAT1	protein_coding	1.89659e-07	0.522752	0.919341
ENSG00000183833	MAATS1	protein_coding	7.02272e-07	0.523075	0.919341
ENSG00000078668	VDAC3	protein_coding	-1.82862e-07	0.523261	0.919341
ENSG00000148175	STOM	protein_coding	-2.24549e-07	0.523324	0.919341
ENSG00000125656	CLPP	protein_coding	-2.60845e-07	0.525322	0.920139
ENSG00000146731	CCT6A	protein_coding	2.34242e-07	0.525373	0.920139
ENSG00000181610	MRPS23	protein_coding	-2.3044e-07	0.525582	0.920139
ENSG00000171612	SLC25A33	protein_coding	-6.29298e-07	0.526467	0.920139
ENSG00000173540	GMPPB	protein_coding	4.48001e-07	0.526593	0.920139
ENSG00000074695	LMAN1	protein_coding	-1.90536e-07	0.5266	0.920139
ENSG00000183486	MX2	protein_coding	5.5851e-07	0.527365	0.920653
ENSG00000184381	PLA2G6	protein_coding	3.32561e-07	0.528897	0.922506
ENSG00000007923	DNAJC11	protein_coding	1.56742e-07	0.53083	0.923245
ENSG00000115919	KYNU	protein_coding	-2.245e-07	0.531029	0.923245
ENSG00000138346	DNA2	protein_coding	4.2139e-07	0.531158	0.923245
ENSG00000134285	FKBP11	protein_coding	-2.44252e-07	0.531208	0.923245
ENSG00000167716	WDR81	protein_coding	2.25947e-07	0.53256	0.924084
ENSG00000082701	GSK3B	protein_coding	-1.2268e-07	0.533361	0.924084
ENSG00000141338	ABCA8	protein_coding	-3.09304e-07	0.533644	0.924084
ENSG00000173085	COQ2	protein_coding	-2.44166e-07	0.534511	0.924084
ENSG00000160703	NLRX1	protein_coding	1.9924e-07	0.535894	0.924084
ENSG00000105127	AKAP8	protein_coding	1.58125e-07	0.536007	0.924084
ENSG00000076248	UNG	protein_coding	2.90009e-07	0.536054	0.924084
ENSG00000112695	COX7A2	protein_coding	-3.30353e-07	0.536464	0.924084
ENSG00000173436	MINOS1	protein_coding	-2.39766e-07	0.536854	0.924084
ENSG00000131828	PDHA1	protein_coding	1.59499e-07	0.537243	0.924084
ENSG00000070081	NUCB2	protein_coding	-4.17063e-07	0.537376	0.924084
ENSG00000196498	NCOR2	protein_coding	2.66501e-07	0.537411	0.924084
ENSG00000168209	DDIT4	protein_coding	-9.67681e-07	0.537829	0.924084
ENSG00000163319	MRPS18C	protein_coding	-2.2522e-07	0.539519	0.925739
ENSG00000160741	CRTC2	protein_coding	2.02799e-07	0.539739	0.925739
ENSG00000124098	FAM210B	protein_coding	-2.11092e-07	0.540319	0.925815
ENSG00000099624	ATP5F1D	protein_coding	1.84515e-07	0.540901	0.925815
ENSG00000152904	GGPS1	protein_coding	-2.22126e-07	0.541423	0.925815
ENSG00000053371	AKR7A2	protein_coding	2.55288e-07	0.541675	0.925815
ENSG00000167315	ACAA2	protein_coding	3.09376e-07	0.54245	0.92633
ENSG00000188611	ASAH2	protein_coding	-5.38224e-07	0.543371	0.926875
ENSG00000175224	ATG13	protein_coding	1.38606e-07	0.543898	0.926875
ENSG00000166411	IDH3A	protein_coding	-1.77241e-07	0.54419	0.926875
ENSG00000183978	COA3	protein_coding	1.91283e-07	0.545253	0.927878
ENSG00000171115	GIMAP8	protein_coding	3.95663e-07	0.5463	0.928853
ENSG00000106554	CHCHD3	protein_coding	-1.55388e-07	0.547704	0.929072
ENSG00000124440	HIF3A	protein_coding	-7.75876e-07	0.547971	0.929072
ENSG00000188603	CLN3	protein_coding	2.80777e-07	0.548256	0.929072
ENSG00000118689	FOXO3	protein_coding	-2.776e-07	0.548943	0.929072
ENSG00000173805	HAP1	protein_coding	5.44855e-07	0.549385	0.929072
ENSG00000197912	SPG7	protein_coding	1.71024e-07	0.549859	0.929072
ENSG00000159199	ATP5MC1	protein_coding	-2.67966e-07	0.550004	0.929072
ENSG00000100372	SLC25A17	protein_coding	-1.66794e-07	0.551183	0.929072
ENSG00000233954	UQCRHL	protein_coding	3.81085e-07	0.551501	0.929072
ENSG00000148459	PDSS1	protein_coding	-3.43683e-07	0.551626	0.929072
ENSG00000105197	TIMM50	protein_coding	1.39522e-07	0.551651	0.929072
ENSG00000137824	RMDN3	protein_coding	-1.69221e-07	0.552609	0.929884
ENSG00000241468	ATP5MF	protein_coding	-3.23188e-07	0.553165	0.93002
ENSG00000111275	ALDH2	protein_coding	2.40495e-07	0.554708	0.931814
ENSG00000181873	IBA57	protein_coding	2.1605e-07	0.555498	0.932342
ENSG00000175309	PHYKPL	protein_coding	2.13765e-07	0.557917	0.935598
ENSG00000113272	THG1L	protein_coding	-2.23868e-07	0.558843	0.936349
ENSG00000204427	ABHD16A	protein_coding	-2.86098e-07	0.559399	0.93648
ENSG00000136937	NCBP1	protein_coding	-1.36788e-07	0.560759	0.93684
ENSG00000212907	MT-ND4L	protein_coding	-5.00414e-07	0.560984	0.93684
ENSG00000250317	SMIM20	protein_coding	-2.61279e-07	0.562141	0.93684
ENSG00000203667	COX20	protein_coding	-1.67121e-07	0.562145	0.93684
ENSG00000144713	RPL32	protein_coding	-2.37422e-07	0.562586	0.93684
ENSG00000147471	PLPBP	protein_coding	-1.6991e-07	0.563447	0.93684
ENSG00000172878	METAP1D	protein_coding	-1.9782e-07	0.563591	0.93684
ENSG00000166133	RPUSD2	protein_coding	2.45351e-07	0.563858	0.93684
ENSG00000151413	NUBPL	protein_coding	-1.85471e-07	0.564084	0.93684
ENSG00000167186	COQ7	protein_coding	-1.39331e-07	0.564402	0.93684
ENSG00000108384	RAD51C	protein_coding	1.77145e-07	0.565003	0.937043
ENSG00000111669	TPI1	protein_coding	2.08869e-07	0.568543	0.94168
ENSG00000100151	PICK1	protein_coding	1.84407e-07	0.568762	0.94168
ENSG00000245848	CEBPA	protein_coding	3.51535e-07	0.571016	0.94267
ENSG00000169599	NFU1	protein_coding	-2.44982e-07	0.571119	0.94267
ENSG00000188483	IER5L	protein_coding	-4.71882e-07	0.571457	0.94267
ENSG00000004468	CD38	protein_coding	3.6411e-07	0.57189	0.94267
ENSG00000164898	FMC1	protein_coding	-2.80838e-07	0.572163	0.94267
ENSG00000036448	MYOM2	protein_coding	4.98342e-07	0.572253	0.94267
ENSG00000115541	HSPE1	protein_coding	-2.77336e-07	0.572888	0.94267
ENSG00000137038	DMAC1	protein_coding	-2.59643e-07	0.573213	0.94267
ENSG00000197894	ADH5	protein_coding	-2.28862e-07	0.573717	0.942708
ENSG00000112992	NNT	protein_coding	-2.29636e-07	0.574452	0.942937
ENSG00000049883	PTCD2	protein_coding	1.43817e-07	0.575826	0.942937
ENSG00000100991	TRPC4AP	protein_coding	9.84422e-08	0.575965	0.942937
ENSG00000129151	BBOX1	protein_coding	-3.77193e-07	0.576295	0.942937
ENSG00000123989	CHPF	protein_coding	2.48247e-07	0.576577	0.942937
ENSG00000171861	MRM3	protein_coding	1.51212e-07	0.576748	0.942937
ENSG00000168306	ACOX2	protein_coding	-2.00185e-07	0.577904	0.943697
ENSG00000143384	MCL1	protein_coding	-1.95214e-07	0.578526	0.943697
ENSG00000044574	HSPA5	protein_coding	4.16503e-07	0.578659	0.943697
ENSG00000143149	ALDH9A1	protein_coding	2.29675e-07	0.581256	0.947143
ENSG00000157326	DHRS4	protein_coding	-2.35721e-07	0.581967	0.947145
ENSG00000118960	HS1BP3	protein_coding	-1.70635e-07	0.582226	0.947145
ENSG00000217930	PAM16	protein_coding	2.61639e-07	0.583176	0.947509
ENSG00000171421	MRPL36	protein_coding	2.76631e-07	0.583418	0.947509
ENSG00000109919	MTCH2	protein_coding	1.94563e-07	0.584087	0.94781
ENSG00000101391	CDK5RAP1	protein_coding	1.23414e-07	0.586093	0.950172
ENSG00000171132	PRKCE	protein_coding	-5.4484e-07	0.586514	0.950172
ENSG00000125246	CLYBL	protein_coding	-2.07891e-07	0.587555	0.951071
ENSG00000213024	NUP62	protein_coding	2.58554e-07	0.588514	0.951837
ENSG00000198682	PAPSS2	protein_coding	2.15214e-07	0.589738	0.953028
ENSG00000177000	MTHFR	protein_coding	-2.54669e-07	0.590309	0.953063
ENSG00000120533	ENY2	protein_coding	-1.44015e-07	0.590734	0.953063
ENSG00000090686	USP48	protein_coding	-9.48877e-08	0.592218	0.953642
ENSG00000186298	PPP1CC	protein_coding	1.60842e-07	0.592721	0.953642
ENSG00000102897	LYRM1	protein_coding	1.94049e-07	0.592828	0.953642
ENSG00000102471	NDFIP2	protein_coding	-1.92684e-07	0.593447	0.953642
ENSG00000075336	TIMM21	protein_coding	1.55439e-07	0.593877	0.953642
ENSG00000131148	EMC8	protein_coding	1.64198e-07	0.594163	0.953642
ENSG00000147684	NDUFB9	protein_coding	2.25853e-07	0.594769	0.953642
ENSG00000136783	NIPSNAP3A	protein_coding	-2.73109e-07	0.595292	0.953642
ENSG00000114023	FAM162A	protein_coding	2.37269e-07	0.59574	0.953642
ENSG00000198721	ECI2	protein_coding	1.96552e-07	0.597053	0.953642
ENSG00000117528	ABCD3	protein_coding	-2.00944e-07	0.597875	0.953642
ENSG00000162851	TFB2M	protein_coding	-2.50238e-07	0.598035	0.953642
ENSG00000126432	PRDX5	protein_coding	-2.54803e-07	0.598641	0.953642
ENSG00000111145	ELK3	protein_coding	-3.00343e-07	0.599361	0.953642
ENSG00000117450	PRDX1	protein_coding	2.30858e-07	0.59996	0.953642
ENSG00000116688	MFN2	protein_coding	1.85097e-07	0.601363	0.953642
ENSG00000135900	MRPL44	protein_coding	-1.85735e-07	0.601685	0.953642
ENSG00000130748	TMEM160	protein_coding	3.73422e-07	0.601691	0.953642
ENSG00000182899	RPL35A	protein_coding	-2.61898e-07	0.601739	0.953642
ENSG00000164933	SLC25A32	protein_coding	-2.39361e-07	0.602244	0.953642
ENSG00000257727	CNPY2	protein_coding	1.42113e-07	0.602296	0.953642
ENSG00000077463	SIRT6	protein_coding	2.62954e-07	0.602402	0.953642
ENSG00000005882	PDK2	protein_coding	1.8501e-07	0.602464	0.953642
ENSG00000167526	RPL13	protein_coding	1.7575e-07	0.602787	0.953642
ENSG00000090263	MRPS33	protein_coding	2.01778e-07	0.603896	0.953738
ENSG00000111271	ACAD10	protein_coding	-1.02132e-07	0.604069	0.953738
ENSG00000156709	AIFM1	protein_coding	2.40459e-07	0.605471	0.953738
ENSG00000135929	CYP27A1	protein_coding	1.89043e-07	0.605864	0.953738
ENSG00000124615	MOCS1	protein_coding	-1.95737e-07	0.606502	0.953738
ENSG00000184227	ACOT1	protein_coding	6.89712e-07	0.606714	0.953738
ENSG00000154124	OTULIN	protein_coding	-1.03341e-07	0.606759	0.953738
ENSG00000188343	FAM92A	protein_coding	-1.82484e-07	0.607887	0.953738
ENSG00000163617	CCDC191	protein_coding	-2.15283e-07	0.608587	0.953738
ENSG00000162946	DISC1	protein_coding	2.37573e-07	0.608649	0.953738
ENSG00000176890	TYMS	protein_coding	-6.17956e-07	0.609581	0.953738
ENSG00000135972	MRPS9	protein_coding	1.67903e-07	0.610321	0.953738
ENSG00000130312	MRPL34	protein_coding	2.35675e-07	0.611239	0.953738
ENSG00000075239	ACAT1	protein_coding	2.83545e-07	0.611766	0.953738
ENSG00000198522	GPN1	protein_coding	-1.60607e-07	0.611845	0.953738
ENSG00000175482	POLD4	protein_coding	1.81922e-07	0.612404	0.953738
ENSG00000178607	ERN1	protein_coding	-3.86938e-07	0.612885	0.953738
ENSG00000167113	COQ4	protein_coding	1.02892e-07	0.613966	0.953738
ENSG00000106346	USP42	protein_coding	-1.4532e-07	0.614029	0.953738
ENSG00000145020	AMT	protein_coding	3.46096e-07	0.614109	0.953738
ENSG00000163931	TKT	protein_coding	-2.30543e-07	0.614466	0.953738
ENSG00000197150	ABCB8	protein_coding	-1.63944e-07	0.614984	0.953738
ENSG00000106591	MRPL32	protein_coding	-2.05756e-07	0.615268	0.953738
ENSG00000130304	SLC27A1	protein_coding	1.9082e-07	0.615316	0.953738
ENSG00000184752	NDUFA12	protein_coding	-2.37571e-07	0.616255	0.953738
ENSG00000243927	MRPS6	protein_coding	1.9265e-07	0.616597	0.953738
ENSG00000139644	TMBIM6	protein_coding	-1.5793e-07	0.61681	0.953738
ENSG00000186130	ZBTB6	protein_coding	-1.50596e-07	0.617144	0.953738
ENSG00000128050	PAICS	protein_coding	-1.89202e-07	0.618281	0.953738
ENSG00000066855	MTFR1	protein_coding	-1.50892e-07	0.619225	0.953738
ENSG00000158042	MRPL17	protein_coding	-2.17748e-07	0.619406	0.953738
ENSG00000182180	MRPS16	protein_coding	1.27273e-07	0.619502	0.953738
ENSG00000131174	COX7B	protein_coding	-2.78499e-07	0.620598	0.953738
ENSG00000137513	NARS2	protein_coding	1.44507e-07	0.620704	0.953738
ENSG00000110536	PTPMT1	protein_coding	-1.66615e-07	0.620829	0.953738
ENSG00000134086	VHL	protein_coding	1.04861e-07	0.62107	0.953738
ENSG00000067560	RHOA	protein_coding	1.34998e-07	0.622047	0.953738
ENSG00000085662	AKR1B1	protein_coding	-3.23226e-07	0.622605	0.953738
ENSG00000148498	PARD3	protein_coding	1.03304e-07	0.622653	0.953738
ENSG00000111843	TMEM14C	protein_coding	-2.02627e-07	0.622697	0.953738
ENSG00000142937	RPS8	protein_coding	-2.1574e-07	0.623561	0.953738
ENSG00000173726	TOMM20	protein_coding	1.20412e-07	0.623697	0.953738
ENSG00000250479	CHCHD10	protein_coding	1.92036e-07	0.624413	0.953738
ENSG00000149124	GLYAT	protein_coding	-1.8739e-07	0.624571	0.953738
ENSG00000145439	CBR4	protein_coding	1.45942e-07	0.625441	0.953738
ENSG00000143199	ADCY10	protein_coding	-2.8302e-07	0.626152	0.953738
ENSG00000111906	HDDC2	protein_coding	-1.66443e-07	0.626162	0.953738
ENSG00000118363	SPCS2	protein_coding	-1.90579e-07	0.626319	0.953738
ENSG00000144867	SRPRB	protein_coding	2.108e-07	0.626728	0.953738
ENSG00000172890	NADSYN1	protein_coding	1.39147e-07	0.627629	0.954367
ENSG00000110367	DDX6	protein_coding	-1.24931e-07	0.629743	0.956332
ENSG00000168140	VASN	protein_coding	2.58222e-07	0.631558	0.956332
ENSG00000175606	TMEM70	protein_coding	2.40082e-07	0.631778	0.956332
ENSG00000132591	ERAL1	protein_coding	1.19303e-07	0.632326	0.956332
ENSG00000122687	MRM2	protein_coding	-1.57373e-07	0.632483	0.956332
ENSG00000153291	SLC25A27	protein_coding	-2.02945e-07	0.633047	0.956332
ENSG00000173221	GLRX	protein_coding	1.98921e-07	0.633589	0.956332
ENSG00000005194	CIAPIN1	protein_coding	1.22514e-07	0.63371	0.956332
ENSG00000184903	IMMP2L	protein_coding	1.31655e-07	0.634079	0.956332
ENSG00000155542	SETD9	protein_coding	2.19756e-07	0.634101	0.956332
ENSG00000139410	SDSL	protein_coding	-2.93562e-07	0.634297	0.956332
ENSG00000103202	NME4	protein_coding	2.23032e-07	0.634953	0.956584
ENSG00000122884	P4HA1	protein_coding	5.23475e-07	0.636097	0.957393
ENSG00000116685	KIAA2013	protein_coding	1.65329e-07	0.636468	0.957393
ENSG00000089009	RPL6	protein_coding	1.3091e-07	0.637224	0.957758
ENSG00000145494	NDUFS6	protein_coding	-2.02327e-07	0.63845	0.957758
ENSG00000167799	NUDT8	protein_coding	-3.7604e-07	0.638797	0.957758
ENSG00000176623	RMDN1	protein_coding	-1.19376e-07	0.639346	0.957758
ENSG00000109971	HSPA8	protein_coding	2.66201e-07	0.639445	0.957758
ENSG00000042317	SPATA7	protein_coding	-1.91456e-07	0.640891	0.957758
ENSG00000164347	GFM2	protein_coding	-1.83538e-07	0.640947	0.957758
ENSG00000213699	SLC35F6	protein_coding	1.14445e-07	0.641159	0.957758
ENSG00000086504	MRPL28	protein_coding	1.45953e-07	0.642215	0.957758
ENSG00000124713	GNMT	protein_coding	-4.55603e-07	0.642341	0.957758
ENSG00000137198	GMPR	protein_coding	-2.38522e-07	0.643257	0.957758
ENSG00000132541	RIDA	protein_coding	-2.32828e-07	0.644248	0.957758
ENSG00000100596	SPTLC2	protein_coding	1.58598e-07	0.644262	0.957758
ENSG00000120333	MRPS14	protein_coding	-1.39546e-07	0.644449	0.957758
ENSG00000132286	TIMM10B	protein_coding	-1.60575e-07	0.644631	0.957758
ENSG00000124164	VAPB	protein_coding	1.04475e-07	0.645102	0.957758
ENSG00000132906	CASP9	protein_coding	-1.69253e-07	0.645491	0.957758
ENSG00000167283	ATP5MG	protein_coding	-2.09546e-07	0.64552	0.957758
ENSG00000138413	IDH1	protein_coding	-2.17585e-07	0.646019	0.957772
ENSG00000163071	SPATA18	protein_coding	-4.39224e-07	0.647697	0.958083
ENSG00000197746	PSAP	protein_coding	1.4672e-07	0.64839	0.958083
ENSG00000134905	CARS2	protein_coding	1.0691e-07	0.648801	0.958083
ENSG00000185875	THNSL1	protein_coding	-1.915e-07	0.648843	0.958083
ENSG00000239672	NME1	protein_coding	2.75444e-07	0.649025	0.958083
ENSG00000108439	PNPO	protein_coding	1.3713e-07	0.649505	0.958083
ENSG00000172270	BSG	protein_coding	1.58652e-07	0.65007	0.958083
ENSG00000118705	RPN2	protein_coding	-1.64613e-07	0.651449	0.958083
ENSG00000130255	RPL36	protein_coding	-2.09323e-07	0.651838	0.958083
ENSG00000125454	SLC25A19	protein_coding	-2.58543e-07	0.652614	0.958083
ENSG00000134056	MRPS36	protein_coding	-1.91077e-07	0.652897	0.958083
ENSG00000277972	CISD3	protein_coding	1.47704e-07	0.653842	0.958083
ENSG00000240857	RDH14	protein_coding	1.65701e-07	0.654203	0.958083
ENSG00000198840	MT-ND3	protein_coding	-4.49542e-07	0.655121	0.958083
ENSG00000126767	ELK1	protein_coding	1.21864e-07	0.655767	0.958083
ENSG00000183617	MRPL54	protein_coding	-2.35305e-07	0.656615	0.958083
ENSG00000159399	HK2	protein_coding	4.00468e-07	0.658033	0.958083
ENSG00000197006	METTL9	protein_coding	-1.34911e-07	0.658532	0.958083
ENSG00000135318	NT5E	protein_coding	2.39912e-07	0.658575	0.958083
ENSG00000104765	BNIP3L	protein_coding	-1.63939e-07	0.658646	0.958083
ENSG00000169609	C15orf40	protein_coding	1.45214e-07	0.659808	0.958083
ENSG00000112514	CUTA	protein_coding	1.19557e-07	0.660322	0.958083
ENSG00000170889	RPS9	protein_coding	-1.71081e-07	0.661193	0.958083
ENSG00000080815	PSEN1	protein_coding	-8.38526e-08	0.661784	0.958083
ENSG00000117305	HMGCL	protein_coding	-1.49699e-07	0.662096	0.958083
ENSG00000141027	NCOR1	protein_coding	9.62929e-08	0.66277	0.958083
ENSG00000180879	SSR4	protein_coding	-1.98053e-07	0.662978	0.958083
ENSG00000196449	YRDC	protein_coding	-1.90188e-07	0.664065	0.958083
ENSG00000198814	GK	protein_coding	2.61032e-07	0.664441	0.958083
ENSG00000137547	MRPL15	protein_coding	-1.95497e-07	0.664531	0.958083
ENSG00000042286	AIFM2	protein_coding	-2.17532e-07	0.664696	0.958083
ENSG00000138801	PAPSS1	protein_coding	-1.75507e-07	0.664893	0.958083
ENSG00000141756	FKBP10	protein_coding	2.27354e-07	0.666454	0.958083
ENSG00000128928	IVD	protein_coding	1.30982e-07	0.667532	0.958083
ENSG00000105640	RPL18A	protein_coding	-1.68301e-07	0.667635	0.958083
ENSG00000197142	ACSL5	protein_coding	2.18863e-07	0.670875	0.958083
ENSG00000157601	MX1	protein_coding	-4.6952e-07	0.671113	0.958083
ENSG00000173660	UQCRH	protein_coding	-1.70761e-07	0.671483	0.958083
ENSG00000106028	SSBP1	protein_coding	1.437e-07	0.671539	0.958083
ENSG00000144029	MRPS5	protein_coding	-1.01244e-07	0.672442	0.958083
ENSG00000149557	FEZ1	protein_coding	-2.77344e-07	0.673293	0.958083
ENSG00000137767	SQOR	protein_coding	1.58299e-07	0.676765	0.958083
ENSG00000139990	DCAF5	protein_coding	6.77114e-08	0.676782	0.958083
ENSG00000147576	ADHFE1	protein_coding	-1.76355e-07	0.677032	0.958083
ENSG00000168904	LRRC28	protein_coding	-1.22057e-07	0.677588	0.958083
ENSG00000168288	MMADHC	protein_coding	-1.635e-07	0.679756	0.958083
ENSG00000184584	TMEM173	protein_coding	-1.87873e-07	0.67978	0.958083
ENSG00000167815	PRDX2	protein_coding	-1.49252e-07	0.679901	0.958083
ENSG00000078369	GNB1	protein_coding	8.47145e-08	0.680525	0.958083
ENSG00000134809	TIMM10	protein_coding	2.39907e-07	0.681223	0.958083
ENSG00000088808	PPP1R13B	protein_coding	-1.35756e-07	0.681704	0.958083
ENSG00000033050	ABCF2	protein_coding	-1.90453e-07	0.682053	0.958083
ENSG00000165898	ISCA2	protein_coding	-1.45637e-07	0.682383	0.958083
ENSG00000150316	CWC15	protein_coding	-1.47121e-07	0.682765	0.958083
ENSG00000166123	GPT2	protein_coding	-2.70809e-07	0.682941	0.958083
ENSG00000163738	MTHFD2L	protein_coding	2.46547e-07	0.68341	0.958083
ENSG00000125166	GOT2	protein_coding	1.79381e-07	0.683419	0.958083
ENSG00000132155	RAF1	protein_coding	7.34922e-08	0.68343	0.958083
ENSG00000088854	C20orf194	protein_coding	-1.44026e-07	0.684533	0.958083
ENSG00000167112	TRUB2	protein_coding	-1.35426e-07	0.684774	0.958083
ENSG00000077157	PPP1R12B	protein_coding	-1.01845e-07	0.68541	0.958083
ENSG00000080824	HSP90AA1	protein_coding	-2.54427e-07	0.685656	0.958083
ENSG00000106603	COA1	protein_coding	-8.70256e-08	0.685862	0.958083
ENSG00000006744	ELAC2	protein_coding	-2.01569e-07	0.686293	0.958083
ENSG00000067177	PHKA1	protein_coding	2.21203e-07	0.686533	0.958083
ENSG00000133104	SPART	protein_coding	-2.03935e-07	0.6877	0.958083
ENSG00000150967	ABCB9	protein_coding	-2.23888e-07	0.68807	0.958083
ENSG00000210049	MT-TF	Mt_tRNA	-3.85068e-07	0.68825	0.958083
ENSG00000161533	ACOX1	protein_coding	1.23929e-07	0.688282	0.958083
ENSG00000145354	CISD2	protein_coding	-1.66473e-07	0.688326	0.958083
ENSG00000244187	TMEM141	protein_coding	1.72115e-07	0.688485	0.958083
ENSG00000161558	TMEM143	protein_coding	1.56656e-07	0.688713	0.958083
ENSG00000210077	MT-TV	Mt_tRNA	-3.45863e-07	0.688972	0.958083
ENSG00000102144	PGK1	protein_coding	-1.67334e-07	0.689647	0.958083
ENSG00000090020	SLC9A1	protein_coding	2.06097e-07	0.690001	0.958083
ENSG00000144959	NCEH1	protein_coding	2.70991e-07	0.690032	0.958083
ENSG00000139641	ESYT1	protein_coding	-1.29759e-07	0.690143	0.958083
ENSG00000103316	CRYM	protein_coding	-2.60161e-07	0.690747	0.958083
ENSG00000170917	NUDT6	protein_coding	1.29303e-07	0.691039	0.958083
ENSG00000076555	ACACB	protein_coding	1.57948e-07	0.691744	0.958083
ENSG00000165443	PHYHIPL	protein_coding	4.01903e-07	0.692004	0.958083
ENSG00000096092	TMEM14A	protein_coding	2.34127e-07	0.692953	0.958083
ENSG00000130159	ECSIT	protein_coding	1.17581e-07	0.693416	0.958083
ENSG00000165283	STOML2	protein_coding	1.51894e-07	0.693502	0.958083
ENSG00000181924	COA4	protein_coding	-1.23815e-07	0.694036	0.958083
ENSG00000165526	RPUSD4	protein_coding	-1.00155e-07	0.694106	0.958083
ENSG00000025772	TOMM34	protein_coding	1.61176e-07	0.694333	0.958083
ENSG00000132763	MMACHC	protein_coding	-1.5786e-07	0.694407	0.958083
ENSG00000134463	ECHDC3	protein_coding	2.71359e-07	0.694506	0.958083
ENSG00000127452	FBXL12	protein_coding	1.15397e-07	0.694508	0.958083
ENSG00000138382	METTL5	protein_coding	1.44422e-07	0.69453	0.958083
ENSG00000069509	FUNDC1	protein_coding	-2.03634e-07	0.696295	0.958083
ENSG00000188917	TRMT2B	protein_coding	-9.33853e-08	0.697486	0.958083
ENSG00000060762	MPC1	protein_coding	2.29913e-07	0.698484	0.958083
ENSG00000130921	C12orf65	protein_coding	-1.41839e-07	0.698893	0.958083
ENSG00000121361	KCNJ8	protein_coding	-2.31789e-07	0.699154	0.958083
ENSG00000127445	PIN1	protein_coding	1.12747e-07	0.699407	0.958083
ENSG00000132530	XAF1	protein_coding	-2.95348e-07	0.701296	0.958083
ENSG00000134419	RPS15A	protein_coding	-1.95704e-07	0.701721	0.958083
ENSG00000055950	MRPL43	protein_coding	1.26384e-07	0.703348	0.958083
ENSG00000136758	YME1L1	protein_coding	-9.10082e-08	0.703408	0.958083
ENSG00000102401	ARMCX3	protein_coding	1.60115e-07	0.70367	0.958083
ENSG00000155368	DBI	protein_coding	-1.72146e-07	0.703919	0.958083
ENSG00000066813	ACSM2B	protein_coding	1.55192e-07	0.70456	0.958083
ENSG00000089127	OAS1	protein_coding	-2.9879e-07	0.704586	0.958083
ENSG00000128309	MPST	protein_coding	1.52885e-07	0.705215	0.958083
ENSG00000103707	MTFMT	protein_coding	-1.29442e-07	0.706815	0.958083
ENSG00000106144	CASP2	protein_coding	-1.2374e-07	0.706822	0.958083
ENSG00000182827	ACBD3	protein_coding	-1.04206e-07	0.707032	0.958083
ENSG00000086061	DNAJA1	protein_coding	-2.01645e-07	0.7072	0.958083
ENSG00000143799	PARP1	protein_coding	-1.01995e-07	0.707682	0.958083
ENSG00000197785	ATAD3A	protein_coding	1.71664e-07	0.708275	0.958083
ENSG00000179598	PLD6	protein_coding	-2.30574e-07	0.708594	0.958083
ENSG00000125445	MRPS7	protein_coding	1.40932e-07	0.708681	0.958083
ENSG00000130985	UBA1	protein_coding	7.01117e-08	0.708955	0.958083
ENSG00000123472	ATPAF1	protein_coding	9.91809e-08	0.709198	0.958083
ENSG00000119689	DLST	protein_coding	-7.38411e-08	0.710122	0.958083
ENSG00000103512	NOMO1	protein_coding	-1.56357e-07	0.710338	0.958083
ENSG00000164587	RPS14	protein_coding	1.74307e-07	0.711228	0.958083
ENSG00000173486	FKBP2	protein_coding	1.3912e-07	0.711401	0.958083
ENSG00000205138	SDHAF1	protein_coding	1.30856e-07	0.712025	0.958083
ENSG00000198755	RPL10A	protein_coding	1.44289e-07	0.712032	0.958083
ENSG00000183597	TANGO2	protein_coding	1.17849e-07	0.712942	0.958083
ENSG00000119943	PYROXD2	protein_coding	3.25131e-07	0.713287	0.958083
ENSG00000105784	RUNDC3B	protein_coding	-1.59644e-07	0.713299	0.958083
ENSG00000104763	ASAH1	protein_coding	-1.28149e-07	0.714077	0.958083
ENSG00000168653	NDUFS5	protein_coding	1.42289e-07	0.714525	0.958083
ENSG00000198130	HIBCH	protein_coding	-1.35956e-07	0.715264	0.958083
ENSG00000215012	RTL10	protein_coding	1.1469e-07	0.715365	0.958083
ENSG00000231500	RPS18	protein_coding	1.5894e-07	0.715558	0.958083
ENSG00000155252	PI4K2A	protein_coding	1.59446e-07	0.715799	0.958083
ENSG00000166136	NDUFB8	protein_coding	1.12938e-07	0.716196	0.958083
ENSG00000172482	AGXT	protein_coding	-1.88366e-07	0.716275	0.958083
ENSG00000112304	ACOT13	protein_coding	-1.46567e-07	0.717121	0.958083
ENSG00000065060	UHRF1BP1	protein_coding	-1.30359e-07	0.717166	0.958083
ENSG00000143252	SDHC	protein_coding	-9.5977e-08	0.717239	0.958083
ENSG00000114383	TUSC2	protein_coding	1.26995e-07	0.717579	0.958083
ENSG00000132781	MUTYH	protein_coding	-1.17979e-07	0.717602	0.958083
ENSG00000163644	PPM1K	protein_coding	2.15052e-07	0.718077	0.958083
ENSG00000182054	IDH2	protein_coding	2.06929e-07	0.718182	0.958083
ENSG00000114942	EEF1B2	protein_coding	-1.93191e-07	0.718197	0.958083
ENSG00000071082	RPL31	protein_coding	-1.52491e-07	0.718204	0.958083
ENSG00000170445	HARS	protein_coding	-1.27437e-07	0.718552	0.958083
ENSG00000168569	TMEM223	protein_coding	-1.21277e-07	0.718682	0.958083
ENSG00000008311	AASS	protein_coding	-2.54121e-07	0.719221	0.958083
ENSG00000185825	BCAP31	protein_coding	1.33666e-07	0.719644	0.958083
ENSG00000089597	GANAB	protein_coding	-9.12406e-08	0.719716	0.958083
ENSG00000126953	TIMM8A	protein_coding	1.50437e-07	0.719936	0.958083
ENSG00000163586	FABP1	protein_coding	-2.45322e-07	0.72005	0.958083
ENSG00000140374	ETFA	protein_coding	1.43903e-07	0.720201	0.958083
ENSG00000159111	MRPL10	protein_coding	1.11146e-07	0.720617	0.958083
ENSG00000170315	UBB	protein_coding	-1.69497e-07	0.720778	0.958083
ENSG00000214253	FIS1	protein_coding	-1.2826e-07	0.721132	0.958083
ENSG00000133026	MYH10	protein_coding	1.25877e-07	0.722663	0.958401
ENSG00000014641	MDH1	protein_coding	-1.44937e-07	0.723058	0.958401
ENSG00000178537	SLC25A20	protein_coding	1.68673e-07	0.72327	0.958401
ENSG00000147853	AK3	protein_coding	-1.22541e-07	0.724571	0.958401
ENSG00000104936	DMPK	protein_coding	1.86841e-07	0.725324	0.958401
ENSG00000171791	BCL2	protein_coding	-1.86556e-07	0.725762	0.958401
ENSG00000148672	GLUD1	protein_coding	-1.75493e-07	0.725813	0.958401
ENSG00000059728	MXD1	protein_coding	1.28475e-07	0.725853	0.958401
ENSG00000162927	PUS10	protein_coding	-1.03915e-07	0.725887	0.958401
ENSG00000005249	PRKAR2B	protein_coding	2.23931e-07	0.726269	0.958401
ENSG00000181915	ADO	protein_coding	-1.06637e-07	0.727345	0.95845
ENSG00000184840	TMED9	protein_coding	1.22861e-07	0.727587	0.95845
ENSG00000165943	MOAP1	protein_coding	1.18592e-07	0.727776	0.95845
ENSG00000132716	DCAF8	protein_coding	-7.61129e-08	0.728987	0.95856
ENSG00000183605	SFXN4	protein_coding	1.29924e-07	0.728997	0.95856
ENSG00000103485	QPRT	protein_coding	-1.48451e-07	0.729408	0.95856
ENSG00000126814	TRMT5	protein_coding	-1.09338e-07	0.729818	0.95856
ENSG00000213965	NUDT19	protein_coding	-1.3997e-07	0.731369	0.959952
ENSG00000132394	EEFSEC	protein_coding	9.97586e-08	0.732161	0.960154
ENSG00000125691	RPL23	protein_coding	1.45317e-07	0.732863	0.960154
ENSG00000154358	OBSCN	protein_coding	-2.01522e-07	0.732994	0.960154
ENSG00000122085	MTERF4	protein_coding	-9.23287e-08	0.73474	0.961796
ENSG00000163382	NAXE	protein_coding	1.29351e-07	0.735939	0.96219
ENSG00000122515	ZMIZ2	protein_coding	1.45093e-07	0.736626	0.96219
ENSG00000115657	ABCB6	protein_coding	-1.782e-07	0.737266	0.96219
ENSG00000164211	STARD4	protein_coding	-2.54043e-07	0.737295	0.96219
ENSG00000085760	MTIF2	protein_coding	1.00104e-07	0.737499	0.96219
ENSG00000131368	MRPS25	protein_coding	7.39805e-08	0.73911	0.96365
ENSG00000151835	SACS	protein_coding	1.36139e-07	0.741561	0.96404
ENSG00000122729	ACO1	protein_coding	-1.36778e-07	0.742019	0.96404
ENSG00000198959	TGM2	protein_coding	1.62791e-07	0.742877	0.96404
ENSG00000151790	TDO2	protein_coding	-2.5762e-07	0.743039	0.96404
ENSG00000131981	LGALS3	protein_coding	-2.62899e-07	0.743403	0.96404
ENSG00000108829	LRRC59	protein_coding	1.49927e-07	0.745023	0.96404
ENSG00000143653	SCCPDH	protein_coding	1.45571e-07	0.745039	0.96404
ENSG00000137875	BCL2L10	protein_coding	3.25299e-07	0.74575	0.96404
ENSG00000100345	MYH9	protein_coding	1.00513e-07	0.745893	0.96404
ENSG00000184047	DIABLO	protein_coding	1.26097e-07	0.74615	0.96404
ENSG00000112208	BAG2	protein_coding	1.16684e-07	0.746165	0.96404
ENSG00000160688	FLAD1	protein_coding	1.05843e-07	0.74632	0.96404
ENSG00000152234	ATP5F1A	protein_coding	1.31961e-07	0.746349	0.96404
ENSG00000065518	NDUFB4	protein_coding	-1.27782e-07	0.746511	0.96404
ENSG00000185015	CA13	protein_coding	1.13009e-07	0.74685	0.96404
ENSG00000101444	AHCY	protein_coding	1.40153e-07	0.747291	0.96404
ENSG00000140263	SORD	protein_coding	1.49143e-07	0.748143	0.964503
ENSG00000106772	PRUNE2	protein_coding	-3.01006e-07	0.750456	0.965804
ENSG00000169814	BTD	protein_coding	-9.44932e-08	0.750494	0.965804
ENSG00000174021	GNG5	protein_coding	1.29881e-07	0.750846	0.965804
ENSG00000135940	COX5B	protein_coding	-1.54416e-07	0.752138	0.965804
ENSG00000171865	RNASEH1	protein_coding	-9.16229e-08	0.75244	0.965804
ENSG00000107819	SFXN3	protein_coding	-1.55496e-07	0.753517	0.965804
ENSG00000151552	QDPR	protein_coding	1.23663e-07	0.75429	0.965804
ENSG00000168610	STAT3	protein_coding	1.19741e-07	0.754815	0.965804
ENSG00000135469	COQ10A	protein_coding	-1.43137e-07	0.755001	0.965804
ENSG00000143578	CREB3L4	protein_coding	1.01195e-07	0.756079	0.965804
ENSG00000151148	UBE3B	protein_coding	6.60775e-08	0.756779	0.965804
ENSG00000107537	PHYH	protein_coding	1.37888e-07	0.757094	0.965804
ENSG00000197045	GMFB	protein_coding	-1.03967e-07	0.758051	0.965804
ENSG00000214756	CSKMT	protein_coding	1.86648e-07	0.758423	0.965804
ENSG00000135094	SDS	protein_coding	-4.32736e-07	0.758831	0.965804
ENSG00000054654	SYNE2	protein_coding	9.59509e-08	0.759002	0.965804
ENSG00000110455	ACCS	protein_coding	1.6977e-07	0.759083	0.965804
ENSG00000162129	CLPB	protein_coding	7.86437e-08	0.759361	0.965804
ENSG00000178307	TMEM11	protein_coding	9.85418e-08	0.759522	0.965804
ENSG00000121289	CEP89	protein_coding	-8.54388e-08	0.760714	0.965804
ENSG00000265972	TXNIP	protein_coding	1.89639e-07	0.760854	0.965804
ENSG00000072110	ACTN1	protein_coding	8.90687e-08	0.761088	0.965804
ENSG00000133028	SCO1	protein_coding	-6.11296e-08	0.761342	0.965804
ENSG00000164038	SLC9B2	protein_coding	1.11724e-07	0.762086	0.965804
ENSG00000167552	TUBA1A	protein_coding	-2.21456e-07	0.762689	0.965804
ENSG00000065427	KARS	protein_coding	-8.48064e-08	0.762985	0.965804
ENSG00000119705	SLIRP	protein_coding	1.45217e-07	0.763605	0.965804
ENSG00000110887	DAO	protein_coding	1.617e-07	0.764152	0.965804
ENSG00000278259	MYO19	protein_coding	9.32124e-08	0.764235	0.965804
ENSG00000010256	UQCRC1	protein_coding	1.12744e-07	0.764872	0.965804
ENSG00000186591	UBE2H	protein_coding	-7.73566e-08	0.765386	0.965804
ENSG00000128311	TST	protein_coding	1.53391e-07	0.765471	0.965804
ENSG00000256525	POLG2	protein_coding	-9.24244e-08	0.765573	0.965804
ENSG00000125648	SLC25A23	protein_coding	1.27854e-07	0.766512	0.965804
ENSG00000090266	NDUFB2	protein_coding	-1.22052e-07	0.767575	0.965804
ENSG00000119711	ALDH6A1	protein_coding	-1.39661e-07	0.767696	0.965804
ENSG00000079332	SAR1A	protein_coding	7.69357e-08	0.767855	0.965804
ENSG00000068615	REEP1	protein_coding	-2.26521e-07	0.767906	0.965804
ENSG00000173141	MRPL57	protein_coding	-1.09211e-07	0.769325	0.966968
ENSG00000175197	DDIT3	protein_coding	1.69465e-07	0.769958	0.967142
ENSG00000119431	HDHD3	protein_coding	-1.10435e-07	0.774269	0.971929
ENSG00000088682	COQ9	protein_coding	-6.99999e-08	0.774762	0.971929
ENSG00000088766	CRLS1	protein_coding	9.17994e-08	0.775412	0.97208
ENSG00000105176	URI1	protein_coding	5.99842e-08	0.775876	0.97208
ENSG00000164879	CA3	protein_coding	1.57341e-07	0.776473	0.972205
ENSG00000164039	BDH2	protein_coding	-1.16246e-07	0.77702	0.972268
ENSG00000059573	ALDH18A1	protein_coding	1.64566e-07	0.778912	0.972893
ENSG00000115993	TRAK2	protein_coding	6.05449e-08	0.779306	0.972893
ENSG00000204628	RACK1	protein_coding	8.86159e-08	0.77968	0.972893
ENSG00000067829	IDH3G	protein_coding	7.51692e-08	0.779692	0.972893
ENSG00000167107	ACSF2	protein_coding	-1.41559e-07	0.780092	0.972893
ENSG00000161513	FDXR	protein_coding	-1.36597e-07	0.780776	0.972893
ENSG00000117280	RAB29	protein_coding	8.41655e-08	0.781164	0.972893
ENSG00000131844	MCCC2	protein_coding	-7.77357e-08	0.781496	0.972893
ENSG00000151224	MAT1A	protein_coding	-1.14434e-07	0.783912	0.97528
ENSG00000119471	HSDL2	protein_coding	-1.11668e-07	0.784699	0.975383
ENSG00000109016	DHRS7B	protein_coding	-9.29595e-08	0.784992	0.975383
ENSG00000160691	SHC1	protein_coding	6.50413e-08	0.785873	0.975442
ENSG00000109743	BST1	protein_coding	2.11986e-07	0.786036	0.975442
ENSG00000075240	GRAMD4	protein_coding	2.0892e-07	0.786877	0.975867
ENSG00000198712	MT-CO2	protein_coding	-1.97442e-07	0.788173	0.975967
ENSG00000172053	QARS	protein_coding	4.65853e-08	0.788455	0.975967
ENSG00000063761	ADCK1	protein_coding	-1.37209e-07	0.788911	0.975967
ENSG00000162777	DENND2D	protein_coding	1.30786e-07	0.789132	0.975967
ENSG00000138796	HADH	protein_coding	-9.81791e-08	0.79002	0.975967
ENSG00000143774	GUK1	protein_coding	-8.94535e-08	0.790349	0.975967
ENSG00000161016	RPL8	protein_coding	-8.95022e-08	0.790787	0.975967
ENSG00000102882	MAPK3	protein_coding	-1.09846e-07	0.791233	0.975967
ENSG00000109519	GRPEL1	protein_coding	9.02963e-08	0.791533	0.975967
ENSG00000120697	ALG5	protein_coding	-1.07293e-07	0.792733	0.975967
ENSG00000156469	MTERF3	protein_coding	8.26533e-08	0.792829	0.975967
ENSG00000166913	YWHAB	protein_coding	-6.9231e-08	0.792942	0.975967
ENSG00000153904	DDAH1	protein_coding	-1.47131e-07	0.794655	0.977461
ENSG00000156968	MPV17L	protein_coding	1.41072e-07	0.795318	0.977661
ENSG00000106733	NMRK1	protein_coding	9.97801e-08	0.796718	0.978116
ENSG00000108828	VAT1	protein_coding	8.21313e-08	0.796728	0.978116
ENSG00000198793	MTOR	protein_coding	-7.04856e-08	0.797187	0.978116
ENSG00000197043	ANXA6	protein_coding	1.43625e-07	0.797714	0.97815
ENSG00000176974	SHMT1	protein_coding	1.19118e-07	0.799459	0.97861
ENSG00000121691	CAT	protein_coding	-1.10198e-07	0.799513	0.97861
ENSG00000232859	LYRM9	protein_coding	-8.78106e-08	0.801058	0.97861
ENSG00000100294	MCAT	protein_coding	9.799e-08	0.80157	0.97861
ENSG00000187742	SECISBP2	protein_coding	5.26828e-08	0.801729	0.97861
ENSG00000104823	ECH1	protein_coding	1.04358e-07	0.801984	0.97861
ENSG00000100867	DHRS2	protein_coding	5.98964e-07	0.803133	0.97861
ENSG00000059691	GATB	protein_coding	7.81111e-08	0.803304	0.97861
ENSG00000006695	COX10	protein_coding	7.95914e-08	0.804499	0.97861
ENSG00000166902	MRPL16	protein_coding	-9.61124e-08	0.804874	0.97861
ENSG00000256053	APOPT1	protein_coding	-8.09752e-08	0.805301	0.97861
ENSG00000198938	MT-CO3	protein_coding	2.00764e-07	0.805912	0.97861
ENSG00000204316	MRPL38	protein_coding	1.02791e-07	0.805994	0.97861
ENSG00000054523	KIF1B	protein_coding	-5.36143e-08	0.806612	0.97861
ENSG00000164488	DACT2	protein_coding	-3.0444e-07	0.807739	0.97861
ENSG00000196296	ATP2A1	protein_coding	2.05078e-07	0.807876	0.97861
ENSG00000158941	CCAR2	protein_coding	5.43371e-08	0.807876	0.97861
ENSG00000122033	MTIF3	protein_coding	-7.70516e-08	0.80795	0.97861
ENSG00000102910	LONP2	protein_coding	-7.13212e-08	0.80832	0.97861
ENSG00000148834	GSTO1	protein_coding	-1.32643e-07	0.808527	0.97861
ENSG00000131149	GSE1	protein_coding	1.01134e-07	0.808954	0.97861
ENSG00000167085	PHB	protein_coding	8.72639e-08	0.809578	0.97861
ENSG00000090861	AARS	protein_coding	1.01537e-07	0.809591	0.97861
ENSG00000184990	SIVA1	protein_coding	7.03209e-08	0.811069	0.979452
ENSG00000135821	GLUL	protein_coding	-1.73847e-07	0.811964	0.979452
ENSG00000132300	PTCD3	protein_coding	-3.95788e-08	0.81201	0.979452
ENSG00000106785	TRIM14	protein_coding	1.00279e-07	0.81323	0.979452
ENSG00000156958	GALK2	protein_coding	-6.25275e-08	0.813441	0.979452
ENSG00000104687	GSR	protein_coding	-7.6983e-08	0.813565	0.979452
ENSG00000168765	GSTM4	protein_coding	1.67397e-07	0.813791	0.979452
ENSG00000171503	ETFDH	protein_coding	-9.46273e-08	0.815477	0.980589
ENSG00000005187	ACSM3	protein_coding	-9.79043e-08	0.815738	0.980589
ENSG00000165271	NOL6	protein_coding	7.23744e-08	0.818751	0.981675
ENSG00000122203	KIAA1191	protein_coding	7.26121e-08	0.821003	0.981675
ENSG00000168273	SMIM4	protein_coding	-9.15669e-08	0.821462	0.981675
ENSG00000143198	MGST3	protein_coding	-8.69504e-08	0.82171	0.981675
ENSG00000137817	PARP6	protein_coding	-1.06101e-07	0.821812	0.981675
ENSG00000169682	SPNS1	protein_coding	1.3033e-07	0.821885	0.981675
ENSG00000100889	PCK2	protein_coding	-1.02741e-07	0.822082	0.981675
ENSG00000156411	ATP5MPL	protein_coding	-8.24842e-08	0.822786	0.981675
ENSG00000006451	RALA	protein_coding	6.79088e-08	0.822797	0.981675
ENSG00000185973	TMLHE	protein_coding	6.9167e-08	0.823078	0.981675
ENSG00000105341	DMAC2	protein_coding	6.28137e-08	0.823625	0.981675
ENSG00000204388	HSPA1B	protein_coding	-2.1234e-07	0.82408	0.981675
ENSG00000135624	CCT7	protein_coding	7.23284e-08	0.826674	0.981675
ENSG00000144468	RHBDD1	protein_coding	4.26044e-08	0.827491	0.981675
ENSG00000184992	BRI3BP	protein_coding	5.48262e-08	0.828397	0.981675
ENSG00000198727	MT-CYB	protein_coding	1.79667e-07	0.8286	0.981675
ENSG00000113140	SPARC	protein_coding	-1.01784e-07	0.828629	0.981675
ENSG00000111716	LDHB	protein_coding	-1.22615e-07	0.828798	0.981675
ENSG00000134375	TIMM17A	protein_coding	9.80297e-08	0.831625	0.981675
ENSG00000147604	RPL7	protein_coding	7.1771e-08	0.831673	0.981675
ENSG00000178952	TUFM	protein_coding	7.82931e-08	0.832239	0.981675
ENSG00000076043	REXO2	protein_coding	-7.03421e-08	0.833288	0.981675
ENSG00000075415	SLC25A3	protein_coding	6.04787e-08	0.834145	0.981675
ENSG00000119771	KLHL29	protein_coding	2.01531e-07	0.834424	0.981675
ENSG00000099795	NDUFB7	protein_coding	-8.43888e-08	0.835577	0.981675
ENSG00000204568	MRPS18B	protein_coding	7.47063e-08	0.835638	0.981675
ENSG00000092841	MYL6	protein_coding	7.34397e-08	0.83765	0.981675
ENSG00000196072	BLOC1S2	protein_coding	8.47383e-08	0.837771	0.981675
ENSG00000176171	BNIP3	protein_coding	-6.59774e-08	0.838075	0.981675
ENSG00000116171	SCP2	protein_coding	7.61338e-08	0.838379	0.981675
ENSG00000143224	PPOX	protein_coding	-5.89037e-08	0.838391	0.981675
ENSG00000179988	PSTK	protein_coding	-8.55824e-08	0.838688	0.981675
ENSG00000164405	UQCRQ	protein_coding	1.00223e-07	0.839362	0.981675
ENSG00000151729	SLC25A4	protein_coding	8.62267e-08	0.840329	0.981675
ENSG00000112031	MTRF1L	protein_coding	-9.6306e-08	0.840997	0.981675
ENSG00000072506	HSD17B10	protein_coding	9.67704e-08	0.841943	0.981675
ENSG00000174444	RPL4	protein_coding	6.23276e-08	0.841948	0.981675
ENSG00000188554	NBR1	protein_coding	-5.15663e-08	0.841959	0.981675
ENSG00000121310	ECHDC2	protein_coding	1.08274e-07	0.842011	0.981675
ENSG00000138495	COX17	protein_coding	7.21334e-08	0.842581	0.981675
ENSG00000168906	MAT2A	protein_coding	-6.84895e-08	0.842637	0.981675
ENSG00000113273	ARSB	protein_coding	-1.59214e-07	0.842755	0.981675
ENSG00000026025	VIM	protein_coding	-1.22103e-07	0.842906	0.981675
ENSG00000144827	ABHD10	protein_coding	-6.90882e-08	0.843364	0.981675
ENSG00000163607	GTPBP8	protein_coding	-6.69186e-08	0.843374	0.981675
ENSG00000169047	IRS1	protein_coding	1.02009e-07	0.843713	0.981675
ENSG00000138356	AOX1	protein_coding	-1.22734e-07	0.845136	0.981675
ENSG00000185236	RAB11B	protein_coding	7.38823e-08	0.845242	0.981675
ENSG00000221886	ZBED8	protein_coding	7.77098e-08	0.845724	0.981675
ENSG00000215712	TMEM242	protein_coding	5.44967e-08	0.845886	0.981675
ENSG00000183023	SLC8A1	protein_coding	9.76738e-08	0.84614	0.981675
ENSG00000163170	BOLA3	protein_coding	-1.11914e-07	0.846474	0.981675
ENSG00000165637	VDAC2	protein_coding	-5.09929e-08	0.846513	0.981675
ENSG00000161267	BDH1	protein_coding	-6.33656e-08	0.847218	0.981675
ENSG00000213719	CLIC1	protein_coding	-9.6157e-08	0.847617	0.981675
ENSG00000183172	SMDT1	protein_coding	-7.09993e-08	0.847724	0.981675
ENSG00000110871	COQ5	protein_coding	-6.41523e-08	0.848103	0.981675
ENSG00000204599	TRIM39	protein_coding	5.04598e-08	0.848589	0.981675
ENSG00000148187	MRRF	protein_coding	-3.64545e-08	0.849898	0.981675
ENSG00000084207	GSTP1	protein_coding	1.25604e-07	0.850172	0.981675
ENSG00000113384	GOLPH3	protein_coding	4.4786e-08	0.850442	0.981675
ENSG00000084733	RAB10	protein_coding	4.91092e-08	0.851803	0.981675
ENSG00000154518	ATP5MC3	protein_coding	7.99123e-08	0.852168	0.981675
ENSG00000115361	ACADL	protein_coding	7.95434e-08	0.85242	0.981675
ENSG00000139437	TCHP	protein_coding	7.33913e-08	0.852462	0.981675
ENSG00000083720	OXCT1	protein_coding	-1.20526e-07	0.852578	0.981675
ENSG00000162409	PRKAA2	protein_coding	-1.73572e-07	0.852625	0.981675
ENSG00000026652	AGPAT4	protein_coding	1.04723e-07	0.853857	0.981675
ENSG00000149792	MRPL49	protein_coding	-7.11694e-08	0.854034	0.981675
ENSG00000067704	IARS2	protein_coding	6.83219e-08	0.855352	0.981675
ENSG00000104267	CA2	protein_coding	9.67815e-08	0.85572	0.981675
ENSG00000181192	DHTKD1	protein_coding	5.93907e-08	0.855924	0.981675
ENSG00000067225	PKM	protein_coding	8.68071e-08	0.856088	0.981675
ENSG00000188130	MAPK12	protein_coding	1.18875e-07	0.856354	0.981675
ENSG00000143811	PYCR2	protein_coding	4.67761e-08	0.856774	0.981675
ENSG00000169020	ATP5ME	protein_coding	-7.79353e-08	0.857085	0.981675
ENSG00000125434	SLC25A35	protein_coding	-1.5231e-07	0.857114	0.981675
ENSG00000113013	HSPA9	protein_coding	7.44294e-08	0.857152	0.981675
ENSG00000169710	FASN	protein_coding	-2.36613e-07	0.8577	0.981675
ENSG00000135441	BLOC1S1	protein_coding	-7.6464e-08	0.85772	0.981675
ENSG00000113790	EHHADH	protein_coding	-5.87383e-08	0.858413	0.981675
ENSG00000100348	TXN2	protein_coding	-5.09978e-08	0.858887	0.981675
ENSG00000014919	COX15	protein_coding	-3.9739e-08	0.859793	0.981675
ENSG00000102931	ARL2BP	protein_coding	5.54136e-08	0.859881	0.981675
ENSG00000137806	NDUFAF1	protein_coding	7.61276e-08	0.860052	0.981675
ENSG00000137393	RNF144B	protein_coding	8.61907e-08	0.860096	0.981675
ENSG00000125170	DOK4	protein_coding	8.20836e-08	0.860282	0.981675
ENSG00000175600	SUGCT	protein_coding	-5.34833e-08	0.861058	0.981987
ENSG00000144381	HSPD1	protein_coding	7.52298e-08	0.86285	0.982273
ENSG00000108179	PPIF	protein_coding	-1.35933e-07	0.863006	0.982273
ENSG00000105552	BCAT2	protein_coding	-1.10229e-07	0.86308	0.982273
ENSG00000065413	ANKRD44	protein_coding	6.08824e-08	0.863541	0.982273
ENSG00000143314	MRPL24	protein_coding	-7.31258e-08	0.864705	0.982273
ENSG00000248098	BCKDHA	protein_coding	9.4154e-08	0.864749	0.982273
ENSG00000129460	NGDN	protein_coding	4.89315e-08	0.864822	0.982273
ENSG00000117592	PRDX6	protein_coding	6.38263e-08	0.865788	0.9828
ENSG00000145247	OCIAD2	protein_coding	-6.3824e-08	0.867009	0.983615
ENSG00000240230	COX19	protein_coding	-5.77607e-08	0.867977	0.984144
ENSG00000127314	RAP1B	protein_coding	-4.78643e-08	0.869447	0.984424
ENSG00000214114	MYCBP	protein_coding	7.75346e-08	0.87009	0.984424
ENSG00000166347	CYB5A	protein_coding	-6.83019e-08	0.870528	0.984424
ENSG00000215021	PHB2	protein_coding	5.76449e-08	0.872505	0.984424
ENSG00000105372	RPS19	protein_coding	5.34984e-08	0.872887	0.984424
ENSG00000138101	DTNB	protein_coding	-6.628e-08	0.873146	0.984424
ENSG00000125458	NT5C	protein_coding	5.07973e-08	0.873558	0.984424
ENSG00000095002	MSH2	protein_coding	-5.92142e-08	0.873628	0.984424
ENSG00000138698	RAP1GDS1	protein_coding	-5.21565e-08	0.873816	0.984424
ENSG00000128654	MTX2	protein_coding	-4.66683e-08	0.873881	0.984424
ENSG00000134326	CMPK2	protein_coding	-1.56109e-07	0.874098	0.984424
ENSG00000124523	SIRT5	protein_coding	-5.00991e-08	0.874261	0.984424
ENSG00000243147	MRPL33	protein_coding	6.24114e-08	0.876039	0.985222
ENSG00000163516	ANKZF1	protein_coding	-5.13829e-08	0.87663	0.985222
ENSG00000165264	NDUFB6	protein_coding	-8.43546e-08	0.877681	0.985222
ENSG00000136997	MYC	protein_coding	1.37592e-07	0.878318	0.985222
ENSG00000100577	GSTZ1	protein_coding	-9.06688e-08	0.880559	0.985222
ENSG00000120053	GOT1	protein_coding	-7.23087e-08	0.880917	0.985222
ENSG00000090447	TFAP4	protein_coding	7.3409e-08	0.881413	0.985222
ENSG00000035141	FAM136A	protein_coding	3.862e-08	0.881466	0.985222
ENSG00000177469	CAVIN1	protein_coding	-9.27617e-08	0.88152	0.985222
ENSG00000099968	BCL2L13	protein_coding	-3.40492e-08	0.881907	0.985222
ENSG00000206052	DOK6	protein_coding	-1.30271e-07	0.883517	0.985222
ENSG00000135631	RAB11FIP5	protein_coding	-7.13716e-08	0.88353	0.985222
ENSG00000143436	MRPL9	protein_coding	-4.41161e-08	0.88472	0.985222
ENSG00000080819	CPOX	protein_coding	-4.90323e-08	0.884861	0.985222
ENSG00000114026	OGG1	protein_coding	4.71215e-08	0.885206	0.985222
ENSG00000065057	NTHL1	protein_coding	8.08239e-08	0.885451	0.985222
ENSG00000196116	TDRD7	protein_coding	-5.62137e-08	0.886345	0.985222
ENSG00000104325	DECR1	protein_coding	6.83248e-08	0.886449	0.985222
ENSG00000167863	ATP5PD	protein_coding	-5.36845e-08	0.88697	0.985222
ENSG00000106246	PTCD1	protein_coding	6.82327e-08	0.887251	0.985222
ENSG00000154930	ACSS1	protein_coding	7.97979e-08	0.88924	0.985222
ENSG00000134265	NAPG	protein_coding	-4.87993e-08	0.889249	0.985222
ENSG00000110700	RPS13	protein_coding	5.72255e-08	0.889776	0.985222
ENSG00000184983	NDUFA6	protein_coding	-6.4418e-08	0.889873	0.985222
ENSG00000119772	DNMT3A	protein_coding	-5.74659e-08	0.890118	0.985222
ENSG00000005022	SLC25A5	protein_coding	-5.45614e-08	0.890196	0.985222
ENSG00000133983	COX16	protein_coding	6.08138e-08	0.890266	0.985222
ENSG00000119723	COQ6	protein_coding	-3.65048e-08	0.890367	0.985222
ENSG00000122378	PRXL2A	protein_coding	-5.76606e-08	0.890725	0.985222
ENSG00000180891	CUEDC1	protein_coding	6.38537e-08	0.891976	0.985222
ENSG00000051620	HEBP2	protein_coding	5.43896e-08	0.892119	0.985222
ENSG00000157184	CPT2	protein_coding	5.69816e-08	0.892407	0.985222
ENSG00000176894	PXMP2	protein_coding	6.16342e-08	0.893057	0.985222
ENSG00000247077	PGAM5	protein_coding	-5.2286e-08	0.894607	0.985222
ENSG00000198886	MT-ND4	protein_coding	-1.17538e-07	0.89474	0.985222
ENSG00000084092	NOA1	protein_coding	-3.87989e-08	0.894835	0.985222
ENSG00000167004	PDIA3	protein_coding	-6.26306e-08	0.895185	0.985222
ENSG00000116711	PLA2G4A	protein_coding	8.16854e-08	0.89538	0.985222
ENSG00000215845	TSTD1	protein_coding	5.99752e-08	0.895992	0.985222
ENSG00000173273	TNKS	protein_coding	-4.19682e-08	0.896082	0.985222
ENSG00000136003	ISCU	protein_coding	-3.38037e-08	0.896637	0.985222
ENSG00000179218	CALR	protein_coding	7.30597e-08	0.896733	0.985222
ENSG00000160785	SLC25A44	protein_coding	-5.48982e-08	0.897226	0.985222
ENSG00000136371	MTHFS	protein_coding	4.85044e-08	0.897819	0.985222
ENSG00000196290	NIF3L1	protein_coding	-4.37421e-08	0.89785	0.985222
ENSG00000186205	MARC1	protein_coding	4.64191e-08	0.898128	0.985222
ENSG00000170632	ARMC10	protein_coding	3.3125e-08	0.900976	0.987178
ENSG00000185608	MRPL40	protein_coding	5.63035e-08	0.901204	0.987178
ENSG00000133835	HSD17B4	protein_coding	-4.32859e-08	0.901424	0.987178
ENSG00000022267	FHL1	protein_coding	7.47042e-08	0.902544	0.987297
ENSG00000148450	MSRB2	protein_coding	3.94074e-08	0.903577	0.987297
ENSG00000168827	GFM1	protein_coding	-4.11537e-08	0.904089	0.987297
ENSG00000128951	DUT	protein_coding	-3.23852e-08	0.904262	0.987297
ENSG00000099797	TECR	protein_coding	-3.57753e-08	0.905986	0.987297
ENSG00000186010	NDUFA13	protein_coding	-5.20171e-08	0.906506	0.987297
ENSG00000151883	PARP8	protein_coding	-4.71877e-08	0.907336	0.987297
ENSG00000170348	TMED10	protein_coding	-3.36163e-08	0.907626	0.987297
ENSG00000164494	PDSS2	protein_coding	3.34755e-08	0.908693	0.987297
ENSG00000165240	ATP7A	protein_coding	-3.27043e-08	0.90896	0.987297
ENSG00000048544	MRPS10	protein_coding	3.1294e-08	0.909047	0.987297
ENSG00000008083	JARID2	protein_coding	3.47127e-08	0.910471	0.987297
ENSG00000130766	SESN2	protein_coding	4.33494e-08	0.910593	0.987297
ENSG00000139180	NDUFA9	protein_coding	3.35977e-08	0.910779	0.987297
ENSG00000111775	COX6A1	protein_coding	-4.80344e-08	0.911269	0.987297
ENSG00000005059	MCUB	protein_coding	7.9041e-08	0.911602	0.987297
ENSG00000135776	ABCB10	protein_coding	2.73968e-08	0.911639	0.987297
ENSG00000151498	ACAD8	protein_coding	-2.56987e-08	0.913962	0.987297
ENSG00000078070	MCCC1	protein_coding	3.5555e-08	0.914233	0.987297
ENSG00000189221	MAOA	protein_coding	-4.28098e-08	0.914438	0.987297
ENSG00000013583	HEBP1	protein_coding	3.35421e-08	0.914501	0.987297
ENSG00000130707	ASS1	protein_coding	9.79859e-08	0.914769	0.987297
ENSG00000126768	TIMM17B	protein_coding	3.77513e-08	0.915247	0.987297
ENSG00000198060	MARCH5	protein_coding	-2.82611e-08	0.915404	0.987297
ENSG00000244038	DDOST	protein_coding	3.62446e-08	0.915451	0.987297
ENSG00000277791	PSMB3	protein_coding	5.08302e-08	0.915635	0.987297
ENSG00000123131	PRDX4	protein_coding	5.53376e-08	0.915646	0.987297
ENSG00000227345	PARG	protein_coding	2.32216e-08	0.915659	0.987297
ENSG00000172009	THOP1	protein_coding	-5.12798e-08	0.917408	0.987529
ENSG00000163902	RPN1	protein_coding	4.15182e-08	0.918237	0.987529
ENSG00000204389	HSPA1A	protein_coding	8.24754e-08	0.918845	0.987529
ENSG00000196954	CASP4	protein_coding	-3.41955e-08	0.9189	0.987529
ENSG00000138496	PARP9	protein_coding	-4.68698e-08	0.919669	0.987529
ENSG00000102743	SLC25A15	protein_coding	-6.11317e-08	0.92125	0.987529
ENSG00000239789	MRPS17	protein_coding	-4.35754e-08	0.922082	0.987529
ENSG00000156467	UQCRB	protein_coding	3.80392e-08	0.922088	0.987529
ENSG00000172171	TEFM	protein_coding	3.36568e-08	0.9228	0.987529
ENSG00000171858	RPS21	protein_coding	4.58531e-08	0.9229	0.987529
ENSG00000170791	CHCHD7	protein_coding	2.68352e-08	0.922958	0.987529
ENSG00000131779	PEX11B	protein_coding	-2.63175e-08	0.923024	0.987529
ENSG00000175581	MRPL48	protein_coding	3.10031e-08	0.92436	0.987529
ENSG00000064012	CASP8	protein_coding	-2.31556e-08	0.925257	0.987529
ENSG00000097021	ACOT7	protein_coding	3.55094e-08	0.925428	0.987529
ENSG00000185624	P4HB	protein_coding	4.3218e-08	0.925433	0.987529
ENSG00000186314	PRELID2	protein_coding	-8.94617e-08	0.925655	0.987529
ENSG00000120265	PCMT1	protein_coding	-3.49488e-08	0.926125	0.987529
ENSG00000178700	DHFR2	protein_coding	-2.86957e-08	0.926356	0.987529
ENSG00000106633	GCK	protein_coding	-1.77975e-07	0.927212	0.987529
ENSG00000164398	ACSL6	protein_coding	-6.5455e-08	0.927291	0.987529
ENSG00000087088	BAX	protein_coding	4.0973e-08	0.927345	0.987529
ENSG00000106049	HIBADH	protein_coding	3.66196e-08	0.927555	0.987529
ENSG00000197122	SRC	protein_coding	-5.03434e-08	0.927984	0.987529
ENSG00000155957	TMBIM4	protein_coding	4.85842e-08	0.929572	0.98868
ENSG00000155189	AGPAT5	protein_coding	-5.21935e-08	0.930323	0.988942
ENSG00000106105	GARS	protein_coding	-3.17797e-08	0.931324	0.989469
ENSG00000137714	FDX1	protein_coding	2.8543e-08	0.932682	0.989615
ENSG00000156170	NDUFAF6	protein_coding	3.55016e-08	0.932794	0.989615
ENSG00000125652	ALKBH7	protein_coding	3.46063e-08	0.933875	0.989615
ENSG00000159685	CHCHD6	protein_coding	3.03267e-08	0.934312	0.989615
ENSG00000006757	PNPLA4	protein_coding	3.32165e-08	0.934407	0.989615
ENSG00000132423	COQ3	protein_coding	4.74839e-08	0.934624	0.989615
ENSG00000258311	BLOC1S1-RDH5	protein_coding	4.54292e-08	0.935001	0.989615
ENSG00000165949	IFI27	protein_coding	8.89018e-08	0.936136	0.990206
ENSG00000163214	DHX57	protein_coding	-2.31431e-08	0.936572	0.990206
ENSG00000166340	TPP1	protein_coding	-2.20299e-08	0.937266	0.990405
ENSG00000164951	PDP1	protein_coding	-3.44482e-08	0.939255	0.991443
ENSG00000172340	SUCLG2	protein_coding	3.17619e-08	0.939262	0.991443
ENSG00000084754	HADHA	protein_coding	2.776e-08	0.940928	0.991943
ENSG00000156502	SUPV3L1	protein_coding	1.67958e-08	0.941095	0.991943
ENSG00000137752	CASP1	protein_coding	-3.73207e-08	0.941892	0.991943
ENSG00000117877	CD3EAP	protein_coding	-3.9673e-08	0.942789	0.991943
ENSG00000116353	MECR	protein_coding	-1.75065e-08	0.943654	0.991943
ENSG00000197345	MRPL21	protein_coding	-2.64805e-08	0.945409	0.991943
ENSG00000144908	ALDH1L1	protein_coding	-4.18343e-08	0.945752	0.991943
ENSG00000182606	TRAK1	protein_coding	-2.2422e-08	0.946497	0.991943
ENSG00000151366	NDUFC2	protein_coding	-2.57379e-08	0.946716	0.991943
ENSG00000178074	C2orf69	protein_coding	-2.54116e-08	0.948004	0.991943
ENSG00000139190	VAMP1	protein_coding	-3.82124e-08	0.948554	0.991943
ENSG00000150768	DLAT	protein_coding	-2.28637e-08	0.948708	0.991943
ENSG00000090857	PDPR	protein_coding	3.84784e-08	0.949493	0.991943
ENSG00000082212	ME2	protein_coding	2.92609e-08	0.949545	0.991943
ENSG00000133121	STARD13	protein_coding	2.32229e-08	0.949713	0.991943
ENSG00000173145	NOC3L	protein_coding	2.12381e-08	0.949977	0.991943
ENSG00000159596	TMEM69	protein_coding	-6.67374e-08	0.950074	0.991943
ENSG00000101019	UQCC1	protein_coding	1.12789e-08	0.951137	0.991943
ENSG00000205544	TMEM256	protein_coding	3.16336e-08	0.951442	0.991943
ENSG00000259494	MRPL46	protein_coding	2.51914e-08	0.95202	0.991943
ENSG00000166794	PPIB	protein_coding	-2.75134e-08	0.952503	0.991943
ENSG00000196419	XRCC6	protein_coding	-1.93009e-08	0.952819	0.991943
ENSG00000167468	GPX4	protein_coding	2.20691e-08	0.953416	0.991943
ENSG00000073578	SDHA	protein_coding	-2.06745e-08	0.953497	0.991943
ENSG00000125375	ATP5S	protein_coding	-1.76968e-08	0.953692	0.991943
ENSG00000171202	TMEM126A	protein_coding	-2.96401e-08	0.954374	0.991943
ENSG00000146701	MDH2	protein_coding	1.68732e-08	0.955704	0.991943
ENSG00000114126	TFDP2	protein_coding	1.5802e-08	0.955744	0.991943
ENSG00000110497	AMBRA1	protein_coding	-1.18346e-08	0.958298	0.991943
ENSG00000081177	EXD2	protein_coding	-1.11081e-08	0.958751	0.991943
ENSG00000166833	NAV2	protein_coding	-3.15302e-08	0.958753	0.991943
ENSG00000159267	HLCS	protein_coding	-1.23662e-08	0.959136	0.991943
ENSG00000159348	CYB5R1	protein_coding	-1.5182e-08	0.959435	0.991943
ENSG00000137274	BPHL	protein_coding	-1.67416e-08	0.959876	0.991943
ENSG00000108788	MLX	protein_coding	1.59374e-08	0.959967	0.991943
ENSG00000105518	TMEM205	protein_coding	1.56817e-08	0.960784	0.991943
ENSG00000085491	SLC25A24	protein_coding	2.57755e-08	0.960833	0.991943
ENSG00000269743	SLC25A53	protein_coding	2.06402e-08	0.961299	0.991943
ENSG00000183513	COA5	protein_coding	1.21842e-08	0.961706	0.991943
ENSG00000132837	DMGDH	protein_coding	-1.79926e-08	0.962242	0.991943
ENSG00000164258	NDUFS4	protein_coding	1.8474e-08	0.962351	0.991943
ENSG00000101417	PXMP4	protein_coding	-1.76712e-08	0.963296	0.991943
ENSG00000198786	MT-ND5	protein_coding	-4.36592e-08	0.963445	0.991943
ENSG00000177192	PUS1	protein_coding	-1.75827e-08	0.963508	0.991943
ENSG00000139131	YARS2	protein_coding	-1.26846e-08	0.963631	0.991943
ENSG00000144741	SLC25A26	protein_coding	1.28545e-08	0.964033	0.991943
ENSG00000167985	SDHAF2	protein_coding	1.32658e-08	0.966185	0.991943
ENSG00000039650	PNKP	protein_coding	-1.50298e-08	0.966187	0.991943
ENSG00000214113	LYRM4	protein_coding	1.67575e-08	0.96669	0.991943
ENSG00000170502	NUDT9	protein_coding	-1.39201e-08	0.96736	0.991943
ENSG00000136463	TACO1	protein_coding	1.57423e-08	0.967713	0.991943
ENSG00000115425	PECR	protein_coding	-1.41447e-08	0.968433	0.991943
ENSG00000108953	YWHAE	protein_coding	-1.16623e-08	0.968448	0.991943
ENSG00000160124	CCDC58	protein_coding	1.40956e-08	0.968575	0.991943
ENSG00000122406	RPL5	protein_coding	1.61742e-08	0.968904	0.991943
ENSG00000179958	DCTPP1	protein_coding	1.82474e-08	0.96923	0.991943
ENSG00000066926	FECH	protein_coding	1.39118e-08	0.969452	0.991943
ENSG00000169021	UQCRFS1	protein_coding	-1.59148e-08	0.969564	0.991943
ENSG00000105193	RPS16	protein_coding	-1.82734e-08	0.9705	0.991943
ENSG00000124532	MRS2	protein_coding	-9.6035e-09	0.971749	0.991943
ENSG00000100412	ACO2	protein_coding	9.70239e-09	0.972496	0.991943
ENSG00000181991	MRPS11	protein_coding	1.02566e-08	0.972566	0.991943
ENSG00000116133	DHCR24	protein_coding	-1.65174e-08	0.972794	0.991943
ENSG00000164919	COX6C	protein_coding	-1.43318e-08	0.97466	0.991943
ENSG00000130770	ATP5IF1	protein_coding	-9.91268e-09	0.974893	0.991943
ENSG00000116106	EPHA4	protein_coding	-2.37645e-08	0.97491	0.991943
ENSG00000127540	UQCR11	protein_coding	-1.39743e-08	0.974964	0.991943
ENSG00000172590	MRPL52	protein_coding	1.00275e-08	0.975214	0.991943
ENSG00000164284	GRPEL2	protein_coding	-8.46407e-09	0.975277	0.991943
ENSG00000158882	TOMM40L	protein_coding	-1.63344e-08	0.975814	0.991943
ENSG00000063177	RPL18	protein_coding	1.12489e-08	0.976521	0.991943
ENSG00000266472	MRPS21	protein_coding	-1.01672e-08	0.97662	0.991943
ENSG00000166348	USP54	protein_coding	-1.55755e-08	0.977141	0.991943
ENSG00000141510	TP53	protein_coding	8.50938e-09	0.977244	0.991943
ENSG00000165792	METTL17	protein_coding	-6.63611e-09	0.978743	0.992949
ENSG00000138942	RNF185	protein_coding	6.5728e-09	0.979319	0.993019
ENSG00000131143	COX4I1	protein_coding	-8.31879e-09	0.980599	0.993783
ENSG00000116906	GNPAT	protein_coding	-4.89668e-09	0.981302	0.993783
ENSG00000196636	SDHAF3	protein_coding	-1.10808e-08	0.981596	0.993783
ENSG00000104980	TIMM44	protein_coding	-6.4475e-09	0.9828	0.994237
ENSG00000166840	GLYATL1	protein_coding	-8.23609e-09	0.98306	0.994237
ENSG00000153721	CNKSR3	protein_coding	-8.91271e-09	0.983848	0.99452
ENSG00000164466	SFXN1	protein_coding	6.44266e-09	0.984603	0.99477
ENSG00000106077	ABHD11	protein_coding	7.26624e-09	0.986175	0.995843
ENSG00000162433	AK4	protein_coding	5.36504e-09	0.987742	0.996911
ENSG00000116741	RGS2	protein_coding	-1.42917e-08	0.989252	0.997804
ENSG00000132570	PCBD2	protein_coding	-3.17847e-09	0.989646	0.997804
ENSG00000028116	VRK2	protein_coding	3.1124e-09	0.991132	0.998461
ENSG00000124253	PCK1	protein_coding	9.92748e-09	0.991666	0.998461
ENSG00000228716	DHFR	protein_coding	-4.58596e-09	0.991828	0.998461
ENSG00000121671	CRY2	protein_coding	-4.82797e-09	0.993134	0.998635
ENSG00000006125	AP2B1	protein_coding	1.82579e-09	0.993174	0.998635
ENSG00000096080	MRPS18A	protein_coding	-2.96661e-09	0.993591	0.998635
ENSG00000198804	MT-CO1	protein_coding	5.40881e-09	0.994662	0.998635
ENSG00000119421	NDUFA8	protein_coding	2.73117e-09	0.994816	0.998635
ENSG00000269190	FBXO17	protein_coding	-2.87363e-09	0.995532	0.998635
ENSG00000113407	TARS	protein_coding	2.20716e-09	0.995574	0.998635
ENSG00000213465	ARL2	protein_coding	2.11981e-09	0.997428	0.999895
ENSG00000180992	MRPL14	protein_coding	7.17077e-10	0.998794	0.999895
ENSG00000204152	TIMM23B	protein_coding	-4.62214e-10	0.998944	0.999895
ENSG00000068120	COASY	protein_coding	-1.45532e-10	0.999531	0.999895
ENSG00000242110	AMACR	protein_coding	-1.17956e-10	0.999856	0.999895
ENSG00000062485	CS	protein_coding	-4.28755e-11	0.999895	0.999895
