# Supplementary material for: Indole-3-propionic acid promotes hepatic stellate cells inactivation
Source: J Transl Med. 2025 Mar 1;23:253. doi: 10.1186/s12967-025-06266-z (PMC11871697; doi:10.1186/s12967-025-06266-z)
Supplement: Supplementary file 4 — Additional file 4. [file 12967_2025_6266_MOESM4_ESM.xls]

## Sheet: Methylation Liver genes
Correlation between serum IPA levels and DNA methylation of CpG sites in the human liver
		Non-Diabetic	Non-Diabetic	Non-Diabetic
CpG ID	Gene symbol	R_value_Spearman	p_value_Spearman	FDR_p_value_Spearman	FDR (False Discovery Rate)
cg27580050	C19orf55;HSPB6	0.73454426086005	1.52288462939112e-07	0.0872338347217928
cg27361369	PITPNB	0.656636393478499	7.57025518379353e-06	0.431056007856591
cg24627332	FILIP1	0.65948134369187	6.69581877941687e-06	0.431056007856591
cg08894960	MTR	0.648758069810701	1.0564916797692e-05	0.456590932370701
cg00909514	C1orf106	0.60280118174855	6.19974468124301e-05	0.456590932370701
cg14659511	DOCK9;DOCK9	0.60280118174855	6.19974468124301e-05	0.456590932370701
cg08576623	BRPF3	0.635408688040267	1.81951227823434e-05	0.456590932370701
cg01181259	0	0.636284057336689	1.75717539023386e-05	0.456590932370701
cg13702370	0	0.604770762665499	5.77920093916867e-05	0.456590932370701
cg05388865	INPP5A	0.610898347740453	4.63079163362163e-05	0.456590932370701
cg25494395	FLT4;FLT4	0.622278148593938	3.03085472066303e-05	0.456590932370701
cg04206665	TTLL10	0.650508808403545	9.81873995059063e-06	0.456590932370701
cg09579704	TRIM26	0.64591311959733	1.18885960576826e-05	0.456590932370701
cg24688926	GPR108;GPR108	0.626654995076048	2.56341853244584e-05	0.456590932370701
cg02353258	MGC45800	0.620965094649305	3.185480068106e-05	0.456590932370701
cg12937413	0	0.610241820768136	4.74306788769152e-05	0.456590932370701
cg15939633	HDAC4	0.612867928657402	4.30827515181142e-05	0.456590932370701
cg11214507	0	0.612430244009191	4.37812996429965e-05	0.456590932370701
cg27282900	0	-0.633876791771529	1.93347030872558e-05	0.456590932370701
cg21139485	PILRA;PILRA;PILRA	0.632782580151001	2.01880891009651e-05	0.456590932370701
cg18479798	SF1;SF1;SF1	0.599737389211073	6.90922286613285e-05	0.456590932370701
cg12148262	0	0.606083816610132	5.51338052601243e-05	0.456590932370701
cg07139350	VPS13D;VPS13D	0.635846372688478	1.78809629703716e-05	0.456590932370701
cg26054540	NKD2	0.599299704562862	7.01636465667143e-05	0.456590932370701
cg01608477	PTPRA	0.615056351898457	3.97393462385846e-05	0.456590932370701
cg19079845	PAX1;PAX1	0.606740343582449	5.38467002036504e-05	0.456590932370701
cg06337342	JAZF1	0.652916073968705	8.87125830629752e-06	0.456590932370701
cg15477040	ANKFY1;ANKFY1	0.60520844731371	5.68933128857178e-05	0.456590932370701
cg13101087	GALNT13	0.614180982602035	4.10473589853054e-05	0.456590932370701
cg27415969	EIF4A2	0.608928766823504	4.975059012845e-05	0.456590932370701
cg08698835	GNAO1;GNAO1	0.604333078017288	5.87035488887705e-05	0.456590932370701
cg21609684	CSPG4	0.601269285479812	6.54578582207564e-05	0.456590932370701
cg00031896	KDM2B	0.642192800087537	1.38478542254406e-05	0.456590932370701
cg09880551	DSCAM;DSCAM	-0.599518546886968	6.96260723592611e-05	0.456590932370701
cg23630131	0	0.599737389211073	6.90922286613285e-05	0.456590932370701
cg14250846	0	-0.601488127803917	6.49530398956465e-05	0.456590932370701
cg10826688	C17orf69;C17orf69;MGC57346;MGC57346	0.599956231535179	6.85620924462348e-05	0.456590932370701
cg23606023	CBFA2T3	0.603676551044972	6.00952960385514e-05	0.456590932370701
cg10604476	ICAM5	0.613524455629719	4.20538805761415e-05	0.456590932370701
cg10521431	CNNM2;CNNM2	-0.603895393369077	5.96280944885104e-05	0.456590932370701
cg13226597	RAC1;RAC1	0.59798665061823	7.34687376296775e-05	0.458450961335568
cg20565352	C17orf95;JMJD6;JMJD6	0.597548965970018	7.46013427634087e-05	0.45922771977898
cg07814661	0	-0.597330123645913	7.51735483076866e-05	0.459644372703453
cg25326776	ABLIM3	0.596892438997702	7.63298867811623e-05	0.460533086170539
cg05886789	PLXDC2	0.594922858080753	8.17351104719946e-05	0.468332929973155
cg21336876	UHRF1BP1L;UHRF1BP1L	-0.594047488784331	8.42466608168777e-05	0.470877845586123
cg19822343	0	0.591640223219171	9.15172726280868e-05	0.47490161971563
cg24373760	LGR5	0.59120253857096	9.28985281929379e-05	0.47490161971563
cg01923579	0	0.590983696246854	9.35961950893703e-05	0.47490161971563
cg06491827	0	0.590327169274538	9.571769179626e-05	0.47490161971563
cg06493473	DDAH2	0.593390961812014	8.61758840529023e-05	0.47490161971563
cg07861681	OSCAR;OSCAR;OSCAR;OSCAR	0.587701061385272	0.00010464502034563	0.482637191500587
cg02030034	NKX2-3	0.586606849764744	0.000108581581602434	0.487307719616064
cg10722938	LPHN1;LPHN1	0.58682569208885	0.000107783739960327	0.487307719616064
cg00907604	C22orf24	0.585731480468322	0.000111826534077258	0.492172886590118
cg22834052	SNORD94;PTCD3	0.585950322792428	0.000111007194840962	0.492172886590118
cg21581504	CNRIP1;CNRIP1	0.585293795820112	0.000113481606161286	0.49467772371508
cg23733177	ADAMTS1	0.584637268847795	0.000116005682205173	0.498524569737676
cg26403975	OSTC	0.583980741875479	0.000118580302776585	0.500559580253722
cg04505727	LOC92659;MAFG	0.582230003282635	0.000125699899192606	0.502276949821151
cg20405384	TCF23	0.581573476310318	0.000128467593977089	0.502320422437834
cg03657045	UQCRFS1	-0.580916949338002	0.000131290117845792	0.503022283598489
cg00679520	PPM1H	0.57763431447642	0.000146259187802592	0.520181566787632
cg21178333	MITF	0.577415472152314	0.000147309752057192	0.520181566787632
cg12023686	EIF4G1;SNORD66;EIF4G1;EIF4G1;EIF4G1;EIF4G1	0.575445891235365	0.000157075202315861	0.522234477170965
cg12800244	SGEF	-0.576758945179998	0.000150502357927265	0.522234477170965
cg07413656	PPAPDC1A	0.572600941021994	0.000172211071048699	0.522234477170965
cg11650479	RHOBTB1;RHOBTB1;RHOBTB1;RHOBTB1	0.575227048911259	0.000158195462017576	0.522234477170965
cg24047736	GEMIN6	0.572600941021994	0.000172211071048699	0.522234477170965
cg05384123	FOXP1;FOXP1	0.573913994966626	0.000165069414846553	0.522234477170965
cg14986222	C12orf40;C12orf40	0.571725571725572	0.000177125403869184	0.522234477170965
cg02338889	0	0.572819783346099	0.000171001819700834	0.522234477170965
cg08480307	HIAT1	0.572600941021994	0.000172211071048699	0.522234477170965
cg13963053	0	0.576321260531787	0.000152665245716447	0.522234477170965
cg02001779	SP100;SP100	0.575227048911259	0.000158195462017576	0.522234477170965
cg04607174	EED;EED	0.576102418207681	0.000153757152654261	0.522234477170965
cg12642431	UACA;UACA	0.571725571725572	0.000177125403869184	0.522234477170965
cg26673377	0	0.571725571725572	0.000177125403869184	0.522234477170965
cg16878027	ANKLE2	0.571069044753255	0.00018089356388921	0.524851729835645
cg26174807	0	0.567786409891673	0.000200838131570506	0.524856566344021
cg24477193	ALG14	0.567786409891673	0.000200838131570506	0.524856566344021
cg00003181	0	0.568224094539884	0.000198069397702985	0.524856566344021
cg11566054	ARL13B;ARL13B	0.569537148484517	0.000189967862702495	0.524856566344021
cg16226669	GALNT10;GALNT10	0.567348725243462	0.000203641605534144	0.524856566344021
cg04892447	MAP1LC3B	0.567129882919357	0.000205056489505423	0.524856566344021
cg14239491	NUCKS1;NUCKS1	0.569099463836306	0.000192634637159975	0.524856566344021
cg27496615	HOXB4	0.566692198271146	0.000207912792282606	0.524856566344021
cg17201900	RBM39;RBM39	0.565816828974724	0.000213732900112871	0.524856566344021
cg15183991	PLEC1;PLEC1	0.569755990808622	0.000188646965061816	0.524856566344021
cg14035550	ATP6V1C2;ATP6V1C2	0.566035671298829	0.000212264312833054	0.524856566344021
cg12201110	0	-0.568224094539884	0.000198069397702985	0.524856566344021
cg11248049	DDHD1;DDHD1;DDHD1	0.569537148484517	0.000189967862702495	0.524856566344021
cg22851561	C14orf43;C14orf43	0.569537148484517	0.000189967862702495	0.524856566344021
cg23946695	FOXC1	0.568224094539884	0.000198069397702985	0.524856566344021
cg27000659	BAT3;BAT3;BAT3;BAT3	0.56647335594704	0.000209354308102907	0.524856566344021
cg14094646	PAX5	0.568661779188095	0.000195335024778297	0.524856566344021
cg00953777	FBXO44;FBXO2;FBXO2;FBXO44;FBXO44;FBXO44;FBXO44	-0.567129882919357	0.000205056489505423	0.524856566344021
cg10260072	TRERF1	0.5688806215122	0.000193980606146453	0.524856566344021
cg13385203	0	-0.565379144326513	0.00021669749213565	0.525888128536982
cg24075935	CASZ1;CASZ1	0.562753036437247	0.000235273946502409	0.52786730116844
cg08879373	BUD13;BUD13;BUD13;BUD13	0.56165882481672	0.000243427193433857	0.52786730116844
cg12868544	LY6G6C	0.564503775030091	0.000222737747240283	0.52786730116844
cg20366397	FHIT;FHIT	0.564722617354196	0.000221213673608414	0.52786730116844
cg07633853	FKBP5;FKBP5;FKBP5;FKBP5	-0.562096509464931	0.000240135947300793	0.52786730116844
cg10805352	CCDC85A;CCDC85A	0.564503775030091	0.000222737747240283	0.52786730116844
cg16495581	NDUFS6	0.564284932705985	0.000224271245435329	0.52786730116844
cg09340198	ANKRD28	0.564722617354196	0.000221213673608414	0.52786730116844
cg26954736	UCP2	0.561439982492614	0.000245087951504689	0.52786730116844
cg25123362	BNIP3	0.563628405733669	0.000228928800032757	0.52786730116844
cg17061505	HCCA2;LOC338651	0.562096509464931	0.000240135947300793	0.52786730116844
cg13107760	ZNF804A;ZNF804A	0.561877667140825	0.000241776543372039	0.52786730116844
cg26462569	0	0.563409563409563	0.000230500510290577	0.52786730116844
cg27325190	SPCS2	0.562096509464931	0.000240135947300793	0.52786730116844
cg23166765	GTF2IRD1;GTF2IRD1	-0.562096509464931	0.000240135947300793	0.52786730116844
cg13194994	HIST1H2BH;HIST1H3F	0.559470401575665	0.000260498669540499	0.529853224453067
cg16721449	EXOC6B	0.559908086223876	0.000257000871464977	0.529853224453067
cg04012896	KIF21B	0.560126928547981	0.000255267824127526	0.529853224453067
cg23337845	CLCN3;CLCN3	0.560126928547981	0.000255267824127526	0.529853224453067
cg25832598	AHCTF1	0.561002297844403	0.000248440008972886	0.529853224453067
cg18294158	ORC5L;ORC5L	0.55968924389977	0.000258744467851099	0.529853224453067
cg26464482	KIAA1429;KIAA1429	0.561002297844403	0.000248440008972886	0.529853224453067
cg18050715	MBNL2;MBNL2	0.558813874603348	0.000265825472772637	0.529936167659643
cg20708199	0	0.558813874603348	0.000265825472772637	0.529936167659643
cg25764935	0	-0.558376189955137	0.000269430744197709	0.530162890632421
cg22885367	APLF;FBXO48	0.558376189955137	0.000269430744197709	0.530162890632421
cg20300175	0	0.558376189955137	0.000269430744197709	0.530162890632421
cg14481315	0	-0.558157347631032	0.000271249773275754	0.531446555790156
cg12486498	C1orf198;C1orf198;C1orf198	0.557938505306926	0.000273079808569136	0.531602362727625
cg01254322	0	0.557500820658715	0.000276773131271502	0.533096648607113
cg07763142	HEATR2	-0.557500820658715	0.000276773131271502	0.533096648607113
cg23450399	C18orf1;C18orf1	0.557063136010504	0.000280511181849439	0.534644923109405
cg09767587	0	0.557063136010504	0.000280511181849439	0.534644923109405
cg03012726	0	0.556625451362293	0.00028429443403651	0.537358947547367
cg05586607	0	0.556187766714082	0.000288123365784215	0.540113927251935
cg22927979	PEG3;PEG3;ZIM2;ZIM2;PEG3;ZIM2;MIMT1;PEG3	0.556187766714082	0.000288123365784215	0.540113927251935
cg17110524	0	0.555968924389977	0.000290055112013657	0.541506741619399
cg18838158	0	0.555093555093555	0.000297898718190263	0.544982375511396
cg04637961	ZCCHC14	0.55487471276945	0.000299889081787652	0.545338418644318
cg12312278	SNORD115-9;SNORD115-12;SNORD115-10;SNORD115-5	0.55487471276945	0.000299889081787652	0.545338418644318
cg00651087	0	0.554655870445344	0.000301891353849418	0.546796663433836
cg06747254	SNORD115-15;SNORD115-21;SNORD115-31	-0.549403654666813	0.000353684551157621	0.547608475272853
cg05931423	0	0.5529051318525	0.00031834576853395	0.547608475272853
cg05202073	TSNARE1	0.547434073749863	0.000375069357808621	0.547608475272853
cg15854333	HSD17B8;SLC39A7;SLC39A7	0.548747127694496	0.000360688348404446	0.547608475272853
cg04854098	TSPAN5	0.549622496990918	0.000351377145128293	0.547608475272853
cg01253818	PPP2R2C;PPP2R2C	0.553342816500711	0.000314158571870855	0.547608475272853
cg17757602	0	0.547871758398074	0.000370219707443092	0.547608475272853
cg04309375	ACOT7;ACOT7;ACOT7;ACOT7	-0.551810920231973	0.000329033282921986	0.547608475272853
cg23205276	KIAA1026;KIAA1026;KIAA1026;KIAA1026	0.54809060072218	0.000367815981695331	0.547608475272853
cg07969984	CALCR;CALCR	0.548528285370391	0.000363050372947173	0.547608475272853
cg11027637	HECA	0.551154393259656	0.000335598938735114	0.547608475272853
cg09011256	SNHG11	0.554218185797133	0.000305931872831666	0.547608475272853
cg02078758	SAMHD1;SAMHD1	0.553123974176606	0.000316245962920094	0.547608475272853
cg17187287	UGT8	-0.552467447204289	0.000322582881792389	0.547608475272853
cg01334186	PSMB4	0.550060181639129	0.00034680270743559	0.547608475272853
cg05932702	RAB21	0.554218185797133	0.000305931872831666	0.547608475272853
cg04428346	SEC24D	0.548309443046285	0.000365426227170656	0.547608475272853
cg23083984	SPN;SPN	0.547434073749863	0.000375069357808621	0.547608475272853
cg01811674	IYD;IYD;IYD	0.553780501148922	0.000310020776811006	0.547608475272853
cg16423756	UBASH3B	-0.551592077907867	0.000331208940591499	0.547608475272853
cg15275890	SLC25A17	0.54809060072218	0.000367815981695331	0.547608475272853
cg00236832	RARA;RARA	0.547871758398074	0.000370219707443092	0.547608475272853
cg06807086	PRDM2;PRDM2;PRDM2	0.552248604880184	0.000324720319309399	0.547608475272853
cg18074834	ZYX;ZYX	0.550935550935551	0.000337813412501796	0.547608475272853
cg16589214	CALCR;CALCR	-0.553561658824817	0.000312083531152593	0.547608475272853
cg11301756	PDSS2	-0.551810920231973	0.000329033282921986	0.547608475272853
cg26881287	LGALS13	-0.549184812342707	0.000356005507380887	0.547608475272853
cg12614980	0	0.547434073749863	0.000375069357808621	0.547608475272853
cg07871633	0	0.552248604880184	0.000324720319309399	0.547608475272853
cg09266771	PPM1H	0.551592077907867	0.000331208940591499	0.547608475272853
cg02577985	0	0.546996389101652	0.000379975751708913	0.551238325710046
cg15728256	BMP8B;BMP8B	0.546996389101652	0.000379975751708913	0.551238325710046
cg17168771	TTLL10;TTLL10	0.546996389101652	0.000379975751708913	0.551238325710046
cg07418289	MIR17HG;MIR17HG	-0.546558704453441	0.000384939467472069	0.553154371797104
cg04910277	DLGAP2	0.546558704453441	0.000384939467472069	0.553154371797104
cg02759846	CLEC11A	0.546339862129336	0.000387443003123698	0.555001136606685
cg19315942	MIER1;MIER1;MIER1;MIER1;MIER1;WDR78;MIER1;MIER1;MIER1;MIER1;MIER1;MIER1;MIER1;WDR78;MIER1;MIER1	0.54612101980523	0.000389961088344372	0.55511692102862
cg18419694	FUCA2	-0.54612101980523	0.000389961088344372	0.55511692102862
cg03094519	NEUROD2	0.545902177481125	0.00039249379681357	0.555251954308379
cg14572436	TPD52L3;TPD52L3;TPD52L3	0.545683335157019	0.000395041202522146	0.555888546621916
cg14850784	UNKL	0.545683335157019	0.000395041202522146	0.555888546621916
cg19840095	C5orf36	0.545026808184703	0.000402772347684348	0.555888546621916
cg19592921	BMP7;BMP7	-0.544807965860597	0.000405379288521577	0.555888546621916
cg10217503	GNS;GNS	0.544589123536492	0.000408001301258213	0.555888546621916
cg23786883	RASSF2;RASSF2	-0.545245650508808	0.000400180403183729	0.555888546621916
cg18287975	MEF2C;MEF2C;MEF2C	0.544370281212386	0.000410638461774464	0.555888546621916
cg24632582	0	0.542838384943648	0.000429529164280692	0.559833196246427
cg21104155	PLEKHH1	0.543494911915965	0.000421340110406059	0.559833196246427
cg05922723	GIGYF1	0.543276069591859	0.000424054159204009	0.559833196246427
cg20180843	C7orf51	0.542838384943648	0.000429529164280692	0.559833196246427
cg14603605	MICAL2	0.542619542619543	0.000432290277146113	0.561024104807009
cg06658391	IL1RN;IL1RN;IL1RN	0.541744173323121	0.000443493972883698	0.561955592466813
cg21305452	EPHA2	-0.542181857971332	0.000437860117445756	0.561955592466813
cg08400159	ZMYND8;ZMYND8;LOC100131496;ZMYND8	0.541744173323121	0.000443493972883698	0.561955592466813
cg14303526	ABCC2	0.542181857971332	0.000437860117445756	0.561955592466813
cg02344911	HOXC8	0.541744173323121	0.000443493972883698	0.561955592466813
cg00040016	TMEM49	0.541963015647226	0.00044066900342931	0.561955592466813
cg21993461	SMURF1;SMURF1;SMURF1;SMURF1	0.53933690775796	0.000475653292924467	0.562709924623309
cg14985076	DDAH1	0.540212277054382	0.000463725866528407	0.562709924623309
cg15279476	RHOBTB1;RHOBTB1;RHOBTB1;RHOBTB1	-0.539993434730277	0.000466682415325749	0.562709924623309
cg09135529	0	0.54130648867491	0.000449192482934288	0.562709924623309
cg12789522	CIB2;CIB2	0.539118065433855	0.000478677607406673	0.562709924623309
cg08387014	0	0.539118065433855	0.000478677607406673	0.562709924623309
cg13384150	NBPF1	0.541525330999015	0.000446335105908309	0.562709924623309
cg14826425	0	0.54130648867491	0.000449192482934288	0.562709924623309
cg01789926	C16orf91	-0.539555750082066	0.00047264604523055	0.562709924623309
cg11691164	0	0.534960061275851	0.000539496273199518	0.563021967526952
cg27254442	0	0.533647007331218	0.000560084440851991	0.563021967526952
cg25363861	0	0.536710799868695	0.000513095788976413	0.563021967526952
cg03229158	0	-0.525330999015209	0.000707533692444128	0.563021967526952
cg24471039	RAB3GAP1	0.530364372469636	0.000614650434241008	0.563021967526952
cg22502450	H1FOO	0.530364372469636	0.000614650434241008	0.563021967526952
cg05231930	CCDC135	0.537148484516906	0.000506678441961287	0.563021967526952
cg20997710	0	0.53014553014553	0.000618451012091231	0.563021967526952
cg04704963	HIPK3;HIPK3	-0.524455629718788	0.0007249034829067	0.563021967526952
cg18483459	BMPR2	-0.52773826458037	0.000661659510705114	0.563021967526952
cg23659863	0	-0.524674472042893	0.000720525867420035	0.563021967526952
cg09657097	NEDD4L;NEDD4L	0.528613633876792	0.000645646134177375	0.563021967526952
cg06923988	ATXN2	0.535397745924062	0.000532785059755699	0.563021967526952
cg19509763	SDCCAG1	0.533428165007112	0.00056358305403832	0.563021967526952
cg25773246	0	0.526425210635737	0.000686342469241822	0.563021967526952
cg24749947	ACVR1;ACVR1;ACVR1	-0.532115111062479	0.000584986748728168	0.563021967526952
cg20041802	RORA	0.52576868366342	0.000698988381726537	0.563021967526952
cg15398152	TNXB	0.534960061275851	0.000539496273199518	0.563021967526952
cg26594445	FAU;MRPL49	-0.534303534303534	0.000549704445427908	0.563021967526952
cg00729627	0	0.537148484516906	0.000506678441961287	0.563021967526952
cg19540390	DDX55	-0.5369296421928	0.000509878109697578	0.563021967526952
cg16678446	GLI4	0.531239741766057	0.00059965524403037	0.563021967526952
cg15258847	C18orf18;LOC339290	0.525112156691104	0.000711841081197375	0.563021967526952
cg09128529	0	-0.531458584090163	0.000595957735855333	0.563021967526952
cg18373583	0	0.534303534303534	0.000549704445427908	0.563021967526952
cg06619077	PDZK1IP1	0.538242696137433	0.000490947221374744	0.563021967526952
cg00907505	ENPP7	0.532115111062479	0.000584986748728168	0.563021967526952
cg19457763	ASAM	0.526862895283948	0.000678025318053157	0.563021967526952
cg03045169	CCDC45;DDX5	0.526425210635737	0.000686342469241822	0.563021967526952
cg05049448	SNX8	0.525330999015209	0.000707533692444128	0.563021967526952
cg24699685	0	0.525987525987526	0.000694750244232795	0.563021967526952
cg00663519	BAIAP2L2	0.525112156691104	0.000711841081197375	0.563021967526952
cg17359975	CTGF	0.526862895283948	0.000678025318053157	0.563021967526952
cg10825970	0	0.525330999015209	0.000707533692444128	0.563021967526952
cg26698473	TACC2;TACC2	0.533647007331218	0.000560084440851991	0.563021967526952
cg02772619	0	-0.528394791552686	0.000649616799795538	0.563021967526952
cg27636914	KIAA0556	0.528394791552686	0.000649616799795538	0.563021967526952
cg16701048	ATP11A;ATP11A	0.532771638034796	0.000574196046033187	0.563021967526952
cg05838727	ZMYM5;ZMYM5;ZMYM5	0.527519422256264	0.000665717662667628	0.563021967526952
cg03268399	PTK2;PTK2	0.536710799868695	0.000513095788976413	0.563021967526952
cg09720573	0	0.527081737608053	0.000673900461843469	0.563021967526952
cg23697855	0	0.533647007331218	0.000560084440851991	0.563021967526952
cg05381746	MKX	0.529270160849108	0.000633863419243932	0.563021967526952
cg03619081	GOLGA3	0.534303534303534	0.000549704445427908	0.563021967526952
cg10266455	0	0.532115111062479	0.000584986748728168	0.563021967526952
cg01210520	VCP;VCP	0.524893314366998	0.000716171769922531	0.563021967526952
cg23644389	0	0.526644052959842	0.000682172618682293	0.563021967526952
cg12002139	SYNJ2	0.532771638034796	0.000574196046033187	0.563021967526952
cg25174438	0	0.527081737608053	0.000673900461843469	0.563021967526952
cg13295660	0	0.525330999015209	0.000707533692444128	0.563021967526952
cg16895672	PARD3	0.529489003173214	0.000629978603231906	0.563021967526952
cg03062757	0	0.534741218951745	0.000542880059095321	0.563021967526952
cg23944588	0	0.524674472042893	0.000720525867420035	0.563021967526952
cg16983588	PRDM10;PRDM10;PRDM10;PRDM10	0.527081737608053	0.000673900461843469	0.563021967526952
cg24813835	0	0.527300579932159	0.000669797944948307	0.563021967526952
cg16185750	0	0.5369296421928	0.000509878109697578	0.563021967526952
cg00980319	MMEL1	0.536273115220484	0.000519585534498455	0.563021967526952
cg07533630	IFI30	-0.537805011489222	0.00049718663337407	0.563021967526952
cg19998294	CACNB2;CACNB2;CACNB2;CACNB2;CACNB2;CACNB2;CACNB2;CACNB2	0.531020899441952	0.000603373170157903	0.563021967526952
cg16673522	MIR187	0.528175949228581	0.000653609182561176	0.563021967526952
cg06313119	FGF14	0.534084691979429	0.000553145229439977	0.563021967526952
cg09603833	CEP164	0.535835430572273	0.000526148386767731	0.563021967526952
cg13009087	PLCH1;PLCH1;PLCH1	0.531020899441952	0.000603373170157903	0.563021967526952
cg07812240	SSBP3;SSBP3;SSBP3	0.537805011489222	0.00049718663337407	0.563021967526952
cg27143842	B4GALNT3	0.53452237662764	0.000546282752636716	0.563021967526952
cg26536672	SPTBN2	0.526206368311631	0.000690534975649849	0.563021967526952
cg21038703	ASB16	-0.530583214793741	0.000610870667079679	0.563021967526952
cg26949055	RYR3	0.529270160849108	0.000633863419243932	0.563021967526952
cg09887906	LOC121952	0.527519422256264	0.000665717662667628	0.563021967526952
cg21431338	C20orf20	0.530802057117846	0.000607111611844104	0.563021967526952
cg15878101	0	0.538899223109749	0.000481719072826433	0.563021967526952
cg00897329	LACE1	0.52576868366342	0.000698988381726537	0.563021967526952
cg02007381	TAF8	0.524674472042893	0.000720525867420035	0.563021967526952
cg21370455	0	0.531239741766057	0.00059965524403037	0.563021967526952
cg25729585	MYOG	-0.53014553014553	0.000618451012091231	0.563021967526952
cg15825970	IFI30	-0.537148484516906	0.000506678441961287	0.563021967526952
cg23465990	FAM64A	0.535397745924062	0.000532785059755699	0.563021967526952
cg12081645	0	-0.524893314366998	0.000716171769922531	0.563021967526952
cg03880683	SFRS3	0.532990480358901	0.000570638762620316	0.563021967526952
cg15323506	SLC47A2;SLC47A2	0.53255279571069	0.000577773074828964	0.563021967526952
cg25808892	PITPNM3;PITPNM3	0.53255279571069	0.000577773074828964	0.563021967526952
cg23664174	LNX1;LNX1	-0.527081737608053	0.000673900461843469	0.563021967526952
cg06760507	NDUFS2;ADAMTS4	0.524455629718788	0.0007249034829067	0.563021967526952
cg20185718	ZBTB22;TAPBP;TAPBP;TAPBP;ZBTB22	0.530802057117846	0.000607111611844104	0.563021967526952
cg12444822	0	-0.524893314366998	0.000716171769922531	0.563021967526952
cg15993402	CHMP1A;CHMP1A;C16orf55	0.53452237662764	0.000546282752636716	0.563021967526952
cg04989185	0	0.528832476200897	0.000641697083411963	0.563021967526952
cg25409618	B3GALNT2;B3GALNT2	0.531896268738374	0.000588623584854066	0.563021967526952
cg12482432	0	0.537586169165116	0.000500332790909434	0.563021967526952
cg11773720	ADCYAP1;ADCYAP1	0.529926687821425	0.000622272499781388	0.563021967526952
cg16148593	PHYHIP;PHYHIP	0.536710799868695	0.000513095788976413	0.563021967526952
cg27491557	0	0.537367326841011	0.000503496698127343	0.563021967526952
cg16435539	MYRIP	0.536491957544589	0.000516331567792969	0.563021967526952
cg01684901	FAM131A;FAM131A	0.528394791552686	0.000649616799795538	0.563021967526952
cg13525804	UBE2R2	0.532990480358901	0.000570638762620316	0.563021967526952
cg03053374	RARA	0.527081737608053	0.000673900461843469	0.563021967526952
cg15092343	MSX1	0.528394791552686	0.000649616799795538	0.563021967526952
cg25469221	ZNF133;ZNF133	0.527081737608053	0.000673900461843469	0.563021967526952
cg12831983	0	0.525549841339315	0.000703249495277569	0.563021967526952
cg01493198	SF3B14	0.526644052959842	0.000682172618682293	0.563021967526952
cg12789173	AMICA1;AMICA1	0.537586169165116	0.000500332790909434	0.563021967526952
cg13609457	0	0.53452237662764	0.000546282752636716	0.563021967526952
cg24489237	PBX1	0.536054272896378	0.000522857777801201	0.563021967526952
cg16942327	0	0.532115111062479	0.000584986748728168	0.563021967526952
cg06748884	CLEC16A	-0.525549841339315	0.000703249495277569	0.563021967526952
cg27530576	SYNGAP1	0.525549841339315	0.000703249495277569	0.563021967526952
cg23003315	0	0.538461538461538	0.000487853794798303	0.563021967526952
cg01016521	FAM63A;FAM63A;FAM63A;FAM63A;FAM63A;FAM63A;FAM63A;FAM63A	-0.531896268738374	0.000588623584854066	0.563021967526952
cg12528835	RPS11;SNORD35B	0.527957106904475	0.000657623385167051	0.563021967526952
cg21897315	GBE1	0.536710799868695	0.000513095788976413	0.563021967526952
cg19721094	VASH1	0.525112156691104	0.000711841081197375	0.563021967526952
cg17396707	LIG1	0.526206368311631	0.000690534975649849	0.563021967526952
cg06647026	DAPK3	0.534084691979429	0.000553145229439977	0.563021967526952
cg23969955	LOC442245	0.532990480358901	0.000570638762620316	0.563021967526952
cg07500410	CLOCK	-0.526644052959842	0.000682172618682293	0.563021967526952
cg10950395	B4GALT4;B4GALT4	0.532115111062479	0.000584986748728168	0.563021967526952
cg01126532	0	0.524893314366998	0.000716171769922531	0.563021967526952
cg16219535	RPS29;RPS29	0.527957106904475	0.000657623385167051	0.563021967526952
cg13677120	DCUN1D4;DCUN1D4	0.534960061275851	0.000539496273199518	0.563021967526952
cg10205045	ANP32A	0.531458584090163	0.000595957735855333	0.563021967526952
cg04271791	CRTAC1	0.536491957544589	0.000516331567792969	0.563021967526952
cg03329747	LEO1	0.52576868366342	0.000698988381726537	0.563021967526952
cg24098603	C10orf79	0.527957106904475	0.000657623385167051	0.563021967526952
cg27504195	SIDT1	0.531896268738374	0.000588623584854066	0.563021967526952
cg08036524	MEGF6	-0.537805011489222	0.00049718663337407	0.563021967526952
cg11465163	DIRAS3	0.524893314366998	0.000716171769922531	0.563021967526952
cg19378416	C17orf101;C17orf101	0.528832476200897	0.000641697083411963	0.563021967526952
cg13623749	JARID2	0.525987525987526	0.000694750244232795	0.563021967526952
cg06916059	KLF7	0.524017945070577	0.000733729706803601	0.563630621284009
cg24867122	0	0.524017945070577	0.000733729706803601	0.563630621284009
cg26962924	YAF2	0.524017945070577	0.000733729706803601	0.563630621284009
cg19019214	0	0.524017945070577	0.000733729706803601	0.563630621284009
cg16984132	SIDT2	0.523799102746471	0.000738178535739758	0.565617351844221
cg14636575	0	0.523799102746471	0.000738178535739758	0.565617351844221
cg26692048	PIGM;PIGM	0.523580260422366	0.000742651323719253	0.565714024897218
cg07198170	MAFK	0.523580260422366	0.000742651323719253	0.565714024897218
cg08670693	APBB2;APBB2;APBB2	0.523142575774155	0.000751669222495895	0.567365160309304
cg04128045	IGSF21	0.523142575774155	0.000751669222495895	0.567365160309304
cg13277451	RBM43	0.523142575774155	0.000751669222495895	0.567365160309304
cg21289924	EIF3A	0.523142575774155	0.000751669222495895	0.567365160309304
cg24366557	TFAP2B	0.523142575774155	0.000751669222495895	0.567365160309304
cg26992634	UBTD2	0.522923733450049	0.00075621455719638	0.567504765043556
cg21226253	IL11RA;IL11RA	-0.522704891125944	0.000760784298749205	0.567660980298166
cg08160477	BAT1;BAT1	0.522704891125944	0.000760784298749205	0.567660980298166
cg11943839	SMARCC1	0.521829521829522	0.000779309600239649	0.568684374147568
cg25745651	UBB	0.522048364153627	0.000774641096827228	0.568684374147568
cg03016638	CEP192	0.522267206477733	0.000769997454905599	0.568684374147568
cg20074021	MBP;MBP;MBP;MBP;MBP	0.521610679505416	0.000784003079878366	0.568684374147568
cg09891807	SOBP	0.521610679505416	0.000784003079878366	0.568684374147568
cg07567679	MIR1266;MYO5C	0.521829521829522	0.000779309600239649	0.568684374147568
cg20521685	C17orf48;SCO1	0.522486048801838	0.000765378560170796	0.568684374147568
cg14080585	TAF4	0.522048364153627	0.000774641096827228	0.568684374147568
cg05316463	CLMN	0.522048364153627	0.000774641096827228	0.568684374147568
cg07449069	CACNA2D3	0.521829521829522	0.000779309600239649	0.568684374147568
cg03683497	DLC1	-0.521610679505416	0.000784003079878366	0.568684374147568
cg24321467	LRRC8E;LRRC8E	0.521610679505416	0.000784003079878366	0.568684374147568
cg02463970	DIP2C	0.522486048801838	0.000765378560170796	0.568684374147568
cg24238345	UBE2N	0.521172994857205	0.000793465428941303	0.570101156126051
cg00093956	MTERFD3;MTERFD3	-0.521172994857205	0.000793465428941303	0.570101156126051
cg08037817	TALDO1	-0.5209541525331	0.000798234530004714	0.571275070722588
cg19085037	0	-0.520078783236678	0.000817566500630136	0.571554116919717
cg05284750	CALCR;CALCR	-0.520297625560783	0.000812694938318614	0.571554116919717
cg02106850	TBX18	0.520078783236678	0.000817566500630136	0.571554116919717
cg04186415	WDR27	0.519859940912572	0.000822463972727955	0.571554116919717
cg15251374	MYST3;MYST3;MYST3	-0.520297625560783	0.000812694938318614	0.571554116919717
cg09109534	SLC25A4	0.519859940912572	0.000822463972727955	0.571554116919717
cg08626436	BMPR1A	0.520078783236678	0.000817566500630136	0.571554116919717
cg14112997	IL17RA	0.520297625560783	0.000812694938318614	0.571554116919717
cg08855903	TSC2;TSC2;TSC2	0.519859940912572	0.000822463972727955	0.571554116919717
cg11462099	ATP11A;ATP11A	0.519859940912572	0.000822463972727955	0.571554116919717
cg06960901	SLC1A3;SLC1A3	0.520078783236678	0.000817566500630136	0.571554116919717
cg01414687	FABP3	0.520735310208994	0.000803029070575131	0.571554116919717
cg22612764	FAM3B;FAM3B	0.520078783236678	0.000817566500630136	0.571554116919717
cg11245297	CCL25	0.519859940912572	0.000822463972727955	0.571554116919717
cg24661184	TNS3	0.519641098588467	0.000827387473284282	0.572356121724064
cg19337413	CDC14A;CDC14A;CDC14A	0.519641098588467	0.000827387473284282	0.572356121724064
cg04444104	0	-0.519422256264361	0.000832337121414648	0.573168858003823
cg06892815	SETD1A	0.518765729292045	0.000847344149080118	0.5748189112175
cg20609972	0	0.518765729292045	0.000847344149080118	0.5748189112175
cg13084994	LOC643677	0.519203413940256	0.0008373130366791	0.5748189112175
cg09409486	FAM170B	0.518984571616151	0.000842315339083379	0.5748189112175
cg09312767	YTHDF2;YTHDF2	0.518984571616151	0.000842315339083379	0.5748189112175
cg14153737	FAM78B	0.51854688696794	0.000852399587570021	0.5748189112175
cg17433018	0	0.518765729292045	0.000847344149080118	0.5748189112175
cg05892419	RAB11FIP4	0.518984571616151	0.000842315339083379	0.5748189112175
cg18378551	DLG2	0.518765729292045	0.000847344149080118	0.5748189112175
cg11183144	PCCA;PCCA	0.517890359995623	0.000867726889752043	0.574836722991842
cg22807700	DNTTIP2	0.517233833023307	0.000883298244064065	0.574836722991842
cg15775921	PAX3;PAX3;PAX3;PAX3;PAX3;PAX3	0.51657730605099	0.000899116988122933	0.574836722991842
cg18447402	MRPS33;MRPS33	0.51657730605099	0.000899116988122933	0.574836722991842
cg08849938	ZNF460	0.518328044643834	0.000857481775903071	0.574836722991842
cg27191600	DVWA	0.517671517671518	0.000872890060225003	0.574836722991842
cg20576510	PROM1;PROM1;PROM1;PROM1;PROM1;PROM1;PROM1	0.518109202319729	0.000862590835879714	0.574836722991842
cg18675146	ENTPD3	0.516796148375096	0.000893816378138983	0.574836722991842
cg10608166	0	0.517452675347412	0.0008780804704576	0.574836722991842
cg14654306	PLA2G4A;PLA2G4A	0.517014990699201	0.000888543505115084	0.574836722991842
cg26122963	PCOLCE	0.518328044643834	0.000857481775903071	0.574836722991842
cg19005707	GABRA5;GABRA5	0.518109202319729	0.000862590835879714	0.574836722991842
cg06996976	PRKCA	0.517014990699201	0.000888543505115084	0.574836722991842
cg16583088	0	0.517671517671518	0.000872890060225003	0.574836722991842
cg15835494	ASB13;ASB13	0.516796148375096	0.000893816378138983	0.574836722991842
cg01192746	MAPK9;MAPK9;MAPK9;MAPK9;MAPK9	0.517233833023307	0.000883298244064065	0.574836722991842
cg06514626	RASA1;RASA1	0.517233833023307	0.000883298244064065	0.574836722991842
cg02665568	FKBP5;FKBP5;FKBP5	0.516796148375096	0.000893816378138983	0.574836722991842
cg09856470	WDR37	-0.517014990699201	0.000888543505115084	0.574836722991842
cg10961323	GALE;GALE	0.517014990699201	0.000888543505115084	0.574836722991842
cg27083176	0	-0.517452675347412	0.0008780804704576	0.574836722991842
cg17698366	0	0.516358463726885	0.000904445460514139	0.575416791684586
cg07803236	FAM172A;FAM172A;FAM172A;FAM172A;MIR2277	-0.516358463726885	0.000904445460514139	0.575416791684586
cg14765206	DNMBP	0.515920779078674	0.000915186496614622	0.57621457367916
cg17291500	PDGFA;PDGFA	0.515920779078674	0.000915186496614622	0.57621457367916
cg00497909	CRCP;CRCP;CRCP;CRCP;CRCP	0.516139621402779	0.000909801921221065	0.57621457367916
cg22425903	RASGRF2	0.515920779078674	0.000915186496614622	0.57621457367916
cg21122725	NUDT6;NUDT6;SPATA5	0.515920779078674	0.000915186496614622	0.57621457367916
cg13943249	HAX1;HAX1	0.514607725134041	0.000948091492738795	0.576840535175465
cg19614694	ST7;ST7	0.515483094430463	0.000926040499264736	0.576840535175465
cg04606550	TRIO	0.515701936754568	0.000920599313529371	0.576840535175465
cg03543314	SPRY1;SPRY1	0.514607725134041	0.000948091492738795	0.576840535175465
cg04793527	FAP;FAP	0.514388882809935	0.000953676448423415	0.576840535175465
cg23304339	ZNF527	-0.515483094430463	0.000926040499264736	0.576840535175465
cg22147539	PCYT2	0.514388882809935	0.000953676448423415	0.576840535175465
cg01993111	0	0.514607725134041	0.000948091492738795	0.576840535175465
cg07917901	0	0.515045409782252	0.000937008488726616	0.576840535175465
cg02863151	KIAA0415	0.51417004048583	0.000959290546554987	0.576840535175465
cg09650667	COPB2;COPB2	0.513951198161724	0.000964933917720842	0.576840535175465
cg20687242	CBX5;CBX5;CBX5	0.513951198161724	0.000964933917720842	0.576840535175465
cg00781795	NEDD4L;NEDD4L;NEDD4L;NEDD4L;NEDD4L;NEDD4L;NEDD4L	0.515483094430463	0.000926040499264736	0.576840535175465
cg01242977	C5orf13;C5orf13;C5orf13;C5orf13;C5orf13;C5orf13;C5orf13;C5orf13;C5orf13;C5orf13;C5orf13	0.515045409782252	0.000937008488726616	0.576840535175465
cg24413068	ZNF155;ZNF155	0.51417004048583	0.000959290546554987	0.576840535175465
cg14281264	ANKS6	0.515045409782252	0.000937008488726616	0.576840535175465
cg03085949	0	-0.514388882809935	0.000953676448423415	0.576840535175465
cg04005059	KLHL29	0.514388882809935	0.000953676448423415	0.576840535175465
cg12973294	SYNPO2;SYNPO2;SYNPO2	0.515483094430463	0.000926040499264736	0.576840535175465
cg19385628	GRM7;GRM7	0.515045409782252	0.000937008488726616	0.576840535175465
cg27100236	GATA4	0.514388882809935	0.000953676448423415	0.576840535175465
cg27267258	ANKRD11	0.513513513513513	0.000976309003878583	0.578704144828621
cg10044111	PLEKHH1	0.513513513513513	0.000976309003878583	0.578704144828621
cg24159414	DPH5;DPH5;DPH5	0.513513513513513	0.000976309003878583	0.578704144828621
cg19182289	RGL2;RGL2	0.513075828865302	0.000987802761108013	0.578739344767188
cg24790419	KIAA1683;KIAA1683;KIAA1683	0.513075828865302	0.000987802761108013	0.578739344767188
cg27480371	0	-0.513075828865302	0.000987802761108013	0.578739344767188
cg16652741	CDK5R2	0.513294671189408	0.00098204098242271	0.578739344767188
cg02415020	SMYD3;SMYD3	0.513075828865302	0.000987802761108013	0.578739344767188
cg23886551	TMEM121	0.512638144217092	0.000999416251271647	0.580211383012304
cg20998791	TAPBP;TAPBP;TAPBP	0.511981617244775	0.00101706332752757	0.580211383012304
cg04561571	UBE2N	0.512200459568881	0.00101115054392215	0.580211383012304
cg08124027	KHSRP	0.512200459568881	0.00101115054392215	0.580211383012304
cg04967737	SMOC2;SMOC2	0.512856986541197	0.000993594472906705	0.580211383012304
cg16604391	0	0.512419301892986	0.00100526823013753	0.580211383012304
cg26965597	LOC401463	0.512419301892986	0.00100526823013753	0.580211383012304
cg19935951	LRBA	0.511981617244775	0.00101706332752757	0.580211383012304
cg03348937	NOTCH1	0.512638144217092	0.000999416251271647	0.580211383012304
cg00028993	GLTSCR2	0.512419301892986	0.00100526823013753	0.580211383012304
cg19797042	RASA3	0.511981617244775	0.00101706332752757	0.580211383012304
cg16398686	DNTTIP2	0.512419301892986	0.00100526823013753	0.580211383012304
cg14592072	0	0.511981617244775	0.00101706332752757	0.580211383012304
cg09873933	TGFBI	0.511325090272459	0.00103498585357959	0.580219154459206
cg04222917	FYN;FYN;FYN	-0.510887405624248	0.00104708904849445	0.580219154459206
cg07159490	NXPH4	0.510230878651931	0.00106547885895674	0.580219154459206
cg22614631	MFI2	-0.510230878651931	0.00106547885895674	0.580219154459206
cg03602288	HOXB3	0.510887405624248	0.00104708904849445	0.580219154459206
cg27649037	ST18	0.510230878651931	0.00106547885895674	0.580219154459206
cg10017260	0	0.511543932596564	0.00102898084623797	0.580219154459206
cg13491462	0	0.510668563300142	0.00105318751124317	0.580219154459206
cg08362102	ANP32A	0.510449720976037	0.00105931740179042	0.580219154459206
cg17812027	0	-0.510887405624248	0.00104708904849445	0.580219154459206
cg20550790	FLJ42709;FLJ42709;FLJ42709	0.510887405624248	0.00104708904849445	0.580219154459206
cg21415698	EXPH5	0.510668563300142	0.00105318751124317	0.580219154459206
cg17249782	0	0.510230878651931	0.00106547885895674	0.580219154459206
cg08401872	DIRC3	0.510230878651931	0.00106547885895674	0.580219154459206
cg06698598	BAIAP3	0.510887405624248	0.00104708904849445	0.580219154459206
cg10700435	SMAP2	0.511325090272459	0.00103498585357959	0.580219154459206
cg25425667	0	0.511106247948353	0.00104102187521778	0.580219154459206
cg16411883	EFNA5	0.510230878651931	0.00106547885895674	0.580219154459206
cg01749651	NCRNA00051	0.510668563300142	0.00105318751124317	0.580219154459206
cg04954111	ABTB2	0.511325090272459	0.00103498585357959	0.580219154459206
cg03744975	SARNP;SARNP;SARNP;ORMDL2	0.510668563300142	0.00105318751124317	0.580219154459206
cg26165908	0	0.510449720976037	0.00105931740179042	0.580219154459206
cg17280624	PGRMC2	0.511325090272459	0.00103498585357959	0.580219154459206
cg01160998	0	0.511106247948353	0.00104102187521778	0.580219154459206
cg24166175	CCDC83	0.511325090272459	0.00103498585357959	0.580219154459206
cg04583000	0	0.510012036327826	0.00107167202205802	0.580625605198712
cg26290155	0	0.510012036327826	0.00107167202205802	0.580625605198712
cg09804961	FAM190B	0.510012036327826	0.00107167202205802	0.580625605198712
cg12975603	0	0.509355509355509	0.00109044314758652	0.580625605198712
cg02655351	MEGF6	0.509355509355509	0.00109044314758652	0.580625605198712
cg01109897	CTTN;CTTN	0.509355509355509	0.00109044314758652	0.580625605198712
cg26271948	CD59;CD59;CD59;CD59	0.510012036327826	0.00107167202205802	0.580625605198712
cg23168520	RASA3	0.50979319400372	0.00107789703090673	0.580625605198712
cg17130754	0	0.509355509355509	0.00109044314758652	0.580625605198712
cg27458987	PKP2;PKP2	0.509574351679615	0.00108415402581313	0.580625605198712
cg13409888	PXT1;KCTD20;PXT1	0.510012036327826	0.00107167202205802	0.580625605198712
cg19469722	0	0.509574351679615	0.00108415402581313	0.580625605198712
cg07505515	PLEKHG4	0.510012036327826	0.00107167202205802	0.580625605198712
cg09178529	SPEN;FLJ37453	0.509574351679615	0.00108415402581313	0.580625605198712
cg22001110	C6orf47;C6orf47	0.509574351679615	0.00108415402581313	0.580625605198712
cg23602181	VAPA;VAPA	0.508698982383193	0.00110950468971294	0.582071868738631
cg12588890	0	0.508480140059087	0.00111592373707105	0.582071868738631
cg18082080	ULBP2	0.508261297734982	0.00112237562287131	0.582071868738631
cg11740152	DSN1;DSN1;DSN1;DSN1;DSN1	0.50738592843856	0.00114851443470485	0.582071868738631
cg00479208	TUBGCP6	0.508480140059087	0.00111592373707105	0.582071868738631
cg25447894	CSDC2	0.509136667031404	0.00109676453753646	0.582071868738631
cg07097725	0	0.507823613086771	0.00113537848562361	0.582071868738631
cg09504829	TRIB1	0.508480140059087	0.00111592373707105	0.582071868738631
cg19464804	0	0.507167086114454	0.00115513268032938	0.582071868738631
cg04080091	NCRNA00171	0.507823613086771	0.00113537848562361	0.582071868738631
cg12043428	GALM	0.508042455410876	0.00112886049094312	0.582071868738631
cg06298519	GFRA1;GFRA1;GFRA1	0.508042455410876	0.00112886049094312	0.582071868738631
cg22664986	ANKRD42	0.508261297734982	0.00112237562287131	0.582071868738631
cg26326607	MRPL23	0.508917824707298	0.00110311833747399	0.582071868738631
cg23899057	0	0.507823613086771	0.00113537848562361	0.582071868738631
cg24860534	CDC42BPA;CDC42BPA	0.508261297734982	0.00112237562287131	0.582071868738631
cg08838158	0	0.508698982383193	0.00110950468971294	0.582071868738631
cg16689724	LAMA4;LAMA4;LAMA4	0.507604770762665	0.00114192975175879	0.582071868738631
cg18085866	ITGB3	0.507823613086771	0.00113537848562361	0.582071868738631
cg06634471	ARID1B;ARID1B;ARID1B;ARID1B;ARID1B;ARID1B	0.507167086114454	0.00115513268032938	0.582071868738631
cg07139449	SIPA1L1	0.508917824707298	0.00110311833747399	0.582071868738631
cg20696451	HSPA14	0.507167086114454	0.00115513268032938	0.582071868738631
cg23884149	NXN	0.507167086114454	0.00115513268032938	0.582071868738631
cg12228096	PDCD6IP;PDCD6IP;PDCD6IP;PDCD6IP;PDCD6IP	0.508917824707298	0.00110311833747399	0.582071868738631
cg03268893	0	-0.508480140059087	0.00111592373707105	0.582071868738631
cg13557752	GPR26	0.507167086114454	0.00115513268032938	0.582071868738631
cg05959980	0	0.508917824707298	0.00110311833747399	0.582071868738631
cg10296755	MSLN;MSLN	0.508042455410876	0.00112886049094312	0.582071868738631
cg24131211	STK32C	0.50738592843856	0.00114851443470485	0.582071868738631
cg03637975	TUBD1;RPS6KB1	0.507604770762665	0.00114192975175879	0.582071868738631
cg22479947	CARS;CARS;CARS;CARS;CARS;CARS;CARS;CARS	-0.508698982383193	0.00110950468971294	0.582071868738631
cg12404798	MIR636;SFRS2;MFSD11	0.50738592843856	0.00114851443470485	0.582071868738631
cg02958194	LMTK2	0.508261297734982	0.00112237562287131	0.582071868738631
cg19124927	RBPMS;RBPMS;RBPMS	0.506072874493927	0.00118873248994958	0.582256512061048
cg09263111	PIAS4	0.506072874493927	0.00118873248994958	0.582256512061048
cg22512464	ANKDD1A	0.506072874493927	0.00118873248994958	0.582256512061048
cg07687043	ZMYND19	0.506948243790349	0.00116178463501263	0.582256512061048
cg26744490	TMTC4;TMTC4	0.506729401466243	0.00116847044564871	0.582256512061048
cg20201177	0	0.506729401466243	0.00116847044564871	0.582256512061048
cg06464239	0	0.506072874493927	0.00118873248994958	0.582256512061048
cg01134643	UCN3	0.506291716818033	0.00118194422493275	0.582256512061048
cg11952433	PLAG1;CHCHD7;CHCHD7;CHCHD7;PLAG1;CHCHD7;PLAG1;CHCHD7;CHCHD7	0.506072874493927	0.00118873248994958	0.582256512061048
cg22926526	G2E3	0.506948243790349	0.00116178463501263	0.582256512061048
cg09964326	FGFBP3	0.506948243790349	0.00116178463501263	0.582256512061048
cg10449091	ELFN1	0.506510559142138	0.00117519025964687	0.582256512061048
cg09261702	NAV2;NAV2;NAV2	0.506072874493927	0.00118873248994958	0.582256512061048
cg23283495	IRF6	-0.506291716818033	0.00118194422493275	0.582256512061048
cg19421484	BAD;GPR137;GPR137;BAD;GPR137;GPR137	0.506510559142138	0.00117519025964687	0.582256512061048
cg16619991	ITGA1;PELO	0.505854032169822	0.00119555520365947	0.582466823210891
cg08765991	NPPC	0.505854032169822	0.00119555520365947	0.582466823210891
cg11371118	0	-0.505854032169822	0.00119555520365947	0.582466823210891
cg02365514	MAPK15;MAPK15	-0.505854032169822	0.00119555520365947	0.582466823210891
cg18112953	0	0.505854032169822	0.00119555520365947	0.582466823210891
cg16021428	ADCY2	0.505635189845716	0.00120241251554463	0.583934076285695
cg19698993	ZNF238	0.505416347521611	0.00120930457560862	0.584477109929647
cg04429589	TMEM121	0.505197505197505	0.0012162315343776	0.584638553501934
cg14309283	ZBTB22;TAPBP;TAPBP;TAPBP;ZBTB22	0.504322135901083	0.00124429138538772	0.584638553501934
cg18122606	HSPA1L	0.504540978225189	0.00123722331604141	0.584638553501934
cg12785276	DYNC1H1	-0.504540978225189	0.00123722331604141	0.584638553501934
cg24537038	HABP4	0.504759820549294	0.00123019075275572	0.584638553501934
cg09009074	LMCD1	0.504540978225189	0.00123722331604141	0.584638553501934
cg04682850	0	0.504759820549294	0.00123019075275572	0.584638553501934
cg25987417	PPEF2;PPEF2	0.504322135901083	0.00124429138538772	0.584638553501934
cg07133930	0	0.504759820549294	0.00123019075275572	0.584638553501934
cg27546699	FBXW4	0.5049786628734	0.0012231935429016	0.584638553501934
cg21528204	0	-0.5049786628734	0.0012231935429016	0.584638553501934
cg23252698	PROSC	0.505197505197505	0.0012162315343776	0.584638553501934
cg16271954	LY6G6D	0.504540978225189	0.00123722331604141	0.584638553501934
cg16785344	PXN;PXN	0.504322135901083	0.00124429138538772	0.584638553501934
cg03275056	CHD7;CHD7	-0.505197505197505	0.0012162315343776	0.584638553501934
cg11067714	PURA	0.504322135901083	0.00124429138538772	0.584638553501934
cg04426620	0	-0.504322135901083	0.00124429138538772	0.584638553501934
cg06375761	TAPBP;TAPBP;TAPBP	0.504103293576978	0.00125139511395253	0.586464002755496
cg10127375	0	-0.504103293576978	0.00125139511395253	0.586464002755496
cg25984344	DOCK1;FAM196A	0.50300908195645	0.00128745404275723	0.586762171366712
cg06873452	0	-0.503227924280556	0.00128016970213435	0.586762171366712
cg23210971	AFF1;AFF1	0.503227924280556	0.00128016970213435	0.586762171366712
cg05492170	0	-0.503446766604661	0.00127292179449591	0.586762171366712
cg10170654	KLC1;KLC1;KLC1	0.503227924280556	0.00128016970213435	0.586762171366712
cg08287724	KCNE1;KCNE1;KCNE1	0.503884451252872	0.00125853465542385	0.586762171366712
cg08104146	0	0.50300908195645	0.00128745404275723	0.586762171366712
cg08256701	CACNA1H;CACNA1H	0.503884451252872	0.00125853465542385	0.586762171366712
cg07303840	TNXB	-0.503884451252872	0.00125853465542385	0.586762171366712
cg21718267	0	0.503884451252872	0.00125853465542385	0.586762171366712
cg14585353	ZPBP2;ZPBP2	0.50300908195645	0.00128745404275723	0.586762171366712
cg24338091	SIX5	0.50300908195645	0.00128745404275723	0.586762171366712
cg15688638	RPS16	0.503665608928767	0.001265710164021	0.586762171366712
cg18986048	MYPN	0.503446766604661	0.00127292179449591	0.586762171366712
cg14350120	FAR1	0.50300908195645	0.00128745404275723	0.586762171366712
cg19894640	MAP3K7IP1	0.503227924280556	0.00128016970213435	0.586762171366712
cg27037018	SLC6A3	0.503665608928767	0.001265710164021	0.586762171366712
cg26034516	LOC283999	0.503665608928767	0.001265710164021	0.586762171366712
cg23322546	0	0.503446766604661	0.00127292179449591	0.586762171366712
cg22518630	TDRD3;TDRD3;TDRD3	-0.502790239632345	0.00129477497272176	0.587161437754161
cg10276623	SERPINA6	0.502790239632345	0.00129477497272176	0.587161437754161
cg04583813	DIP2C	0.502790239632345	0.00129477497272176	0.587161437754161
cg23889047	CAMTA1	0.502571397308239	0.00130213264892282	0.588739729065226
cg14511586	LYPLA2	0.502571397308239	0.00130213264892282	0.588739729065226
cg02765859	0	0.502571397308239	0.00130213264892282	0.588739729065226
cg21697851	SIM2;SIM2	0.502571397308239	0.00130213264892282	0.588739729065226
cg10596956	OR52M1	0.502571397308239	0.00130213264892282	0.588739729065226
cg17295589	SCN4A	0.502352554984134	0.0013095272287941	0.589450296861326
cg22331862	SLC6A11	0.502352554984134	0.0013095272287941	0.589450296861326
cg16039972	MIR769	-0.501914870335923	0.00132442773198409	0.589458980986598
cg15774495	GRB10	0.501914870335923	0.00132442773198409	0.589458980986598
cg16118212	EFEMP1;EFEMP1;EFEMP1	0.502133712660028	0.00131695887030945	0.589458980986598
cg27487903	NDST3	-0.501914870335923	0.00132442773198409	0.589458980986598
cg13694576	PAX6	0.501914870335923	0.00132442773198409	0.589458980986598
cg19022667	KPNA3	-0.501914870335923	0.00132442773198409	0.589458980986598
cg03347944	0	0.502133712660028	0.00131695887030945	0.589458980986598
cg23149470	PTEN;KILLIN;PTEN	0.502133712660028	0.00131695887030945	0.589458980986598
cg23496906	UBE2E1;UBE2E1	0.502133712660028	0.00131695887030945	0.589458980986598
cg09170903	C2CD4B	0.502133712660028	0.00131695887030945	0.589458980986598
cg04768479	0	0.502133712660028	0.00131695887030945	0.589458980986598
cg21535253	MAN2B1	0.50060181639129	0.00137003147075859	0.590177175070457
cg01396112	NOS2	-0.498413393150235	0.00144912292671836	0.590177175070457
cg20818457	TRIM2;TRIM2	-0.501477185687712	0.00133947775258644	0.590177175070457
cg24469719	RPN2;RPN2	0.500382974067185	0.00137776535771358	0.590177175070457
cg26884658	0	-0.498413393150235	0.00144912292671836	0.590177175070457
cg18736105	0	0.500164131743079	0.0013855377525899	0.590177175070457
cg10103235	RPIA	0.499507604770763	0.00140908762195968	0.590177175070457
cg03309726	0	-0.499288762446657	0.00141701568850897	0.590177175070457
cg19081101	CHI3L1	0.500164131743079	0.0013855377525899	0.590177175070457
cg24594293	GPATCH4;GPATCH4	0.50060181639129	0.00137003147075859	0.590177175070457
cg08472398	HIST1H1E	0.50060181639129	0.00137003147075859	0.590177175070457
cg01910419	MIR219-1	0.498413393150235	0.00144912292671836	0.590177175070457
cg09942210	NCOR2;NCOR2	0.500820658715395	0.00136233592883346	0.590177175070457
cg13662644	KIAA1543;KIAA1543	0.501258343363606	0.00134705923126279	0.590177175070457
cg20069681	ARHGAP5;ARHGAP5	0.499069920122552	0.00142498308575265	0.590177175070457
cg18576635	IFNGR1	0.500164131743079	0.0013855377525899	0.590177175070457
cg17426063	FUT11	0.501258343363606	0.00134705923126279	0.590177175070457
cg13050258	0	-0.499507604770763	0.00140908762195968	0.590177175070457
cg21559943	PTPRH;PTPRH	0.499069920122552	0.00142498308575265	0.590177175070457
cg03597174	0	0.499288762446657	0.00141701568850897	0.590177175070457
cg05710060	0	0.499507604770763	0.00140908762195968	0.590177175070457
cg26192520	YWHAZ;YWHAZ;YWHAZ;YWHAZ;YWHAZ;YWHAZ	0.499069920122552	0.00142498308575265	0.590177175070457
cg08656316	APOC4	0.498851077798446	0.0014329899799173	0.590177175070457
cg11170424	0	0.499945289418974	0.00139334881883173	0.590177175070457
cg21075590	EP400	0.498413393150235	0.00144912292671836	0.590177175070457
cg04302492	TUBGCP2	0.498632235474341	0.00144103653778975	0.590177175070457
cg04134305	C7orf13;RNF32	0.498413393150235	0.00144912292671836	0.590177175070457
cg12224879	SOCS5;SOCS5	0.499288762446657	0.00141701568850897	0.590177175070457
cg20731581	SLC15A1	0.501258343363606	0.00134705923126279	0.590177175070457
cg25454116	CCND2	0.500820658715395	0.00136233592883346	0.590177175070457
cg04479876	LIFR;LIFR	0.498851077798446	0.0014329899799173	0.590177175070457
cg24890294	BAT3;BAT3;BAT3;BAT3	0.500820658715395	0.00136233592883346	0.590177175070457
cg22136098	0	0.499507604770763	0.00140908762195968	0.590177175070457
cg14522034	POFUT2;POFUT2;LOC642852;POFUT2	0.501477185687712	0.00133947775258644	0.590177175070457
cg15590671	0	-0.498851077798446	0.0014329899799173	0.590177175070457
cg02421985	0	0.499726447094868	0.00140119872043721	0.590177175070457
cg22840852	LGMN;LGMN	0.499069920122552	0.00142498308575265	0.590177175070457
cg23933289	FAM20B	0.501696028011817	0.00133193397287584	0.590177175070457
cg24928161	SHBG;SHBG;SHBG;SHBG;SHBG;SHBG	0.499288762446657	0.00141701568850897	0.590177175070457
cg07356515	0	0.498851077798446	0.0014329899799173	0.590177175070457
cg22973003	0	-0.500382974067185	0.00137776535771358	0.590177175070457
cg14856698	C1orf86	0.500164131743079	0.0013855377525899	0.590177175070457
cg05702851	CCDC109B	0.499069920122552	0.00142498308575265	0.590177175070457
cg13372458	0	0.498851077798446	0.0014329899799173	0.590177175070457
cg24200401	DNAH17;DNAH17	0.500820658715395	0.00136233592883346	0.590177175070457
cg15852700	RNF40;C16orf93	0.499288762446657	0.00141701568850897	0.590177175070457
cg11872300	0	0.500820658715395	0.00136233592883346	0.590177175070457
cg00044170	FOXM1;FOXM1;C12orf32;C12orf32;C12orf32;FOXM1	0.498413393150235	0.00144912292671836	0.590177175070457
cg01250699	SLC39A14;SLC39A14;SLC39A14;SLC39A14;SLC39A14	-0.499069920122552	0.00142498308575265	0.590177175070457
cg19658284	RBM43	0.499945289418974	0.00139334881883173	0.590177175070457
cg07278425	0	0.501039501039501	0.00135467856959815	0.590177175070457
cg06898306	GRM4	-0.499945289418974	0.00139334881883173	0.590177175070457
cg19149264	0	0.50060181639129	0.00137003147075859	0.590177175070457
cg17525418	ACTR2;ACTR2	0.498413393150235	0.00144912292671836	0.590177175070457
cg11061343	C17orf106	0.498413393150235	0.00144912292671836	0.590177175070457
cg26653867	PRDM16;PRDM16	0.499288762446657	0.00141701568850897	0.590177175070457
cg14522793	CDCA8;C1orf109	0.49819455082613	0.00145724931461428	0.590845528517119
cg04520401	ZFAT	0.49819455082613	0.00145724931461428	0.590845528517119
cg18650716	FLOT1;IER3	0.49819455082613	0.00145724931461428	0.590845528517119
cg03162045	TRPC1	0.49819455082613	0.00145724931461428	0.590845528517119
cg12373771	CECR6;CECR6	0.49819455082613	0.00145724931461428	0.590845528517119
cg18308535	FKBP8	-0.497975708502024	0.00146541586995271	0.591262205116101
cg27084781	0	0.497975708502024	0.00146541586995271	0.591262205116101
cg17788682	ARNT2	0.497975708502024	0.00146541586995271	0.591262205116101
cg24749656	KDM3A;KDM3A;KDM3A	0.497975708502024	0.00146541586995271	0.591262205116101
cg10850080	CPXM1	0.497319181529708	0.00149015823386243	0.591494621879934
cg27180113	SCMH1;SCMH1	-0.497100339205602	0.00149848715504821	0.591494621879934
cg02173969	TRIM27	0.496662654557391	0.00151526822427641	0.591494621879934
cg16502980	NEDD4L;NEDD4L	0.496662654557391	0.00151526822427641	0.591494621879934
cg00836091	TKT;TKT;TKT	0.496662654557391	0.00151526822427641	0.591494621879934
cg17585528	LPP;LPP;LPP	-0.497100339205602	0.00149848715504821	0.591494621879934
cg21606042	PKIB	0.49622496990918	0.00153221474475293	0.591494621879934
cg02801007	PDPK1;PDPK1	0.497538023853813	0.00148187015968577	0.591494621879934
cg00211609	FAM132A	-0.497756866177919	0.00147362276177417	0.591494621879934
cg07504763	0	-0.497100339205602	0.00149848715504821	0.591494621879934
cg01001472	MBNL2;MBNL2	-0.496443812233286	0.00152372071666384	0.591494621879934
cg06087932	METTL7B	0.496443812233286	0.00152372071666384	0.591494621879934
cg17204394	GALNT6	0.497100339205602	0.00149848715504821	0.591494621879934
cg16480938	0	0.496662654557391	0.00151526822427641	0.591494621879934
cg03153658	ZNF470	0.496662654557391	0.00151526822427641	0.591494621879934
cg27033418	PDX1	0.496662654557391	0.00151526822427641	0.591494621879934
cg10175753	0	0.496662654557391	0.00151526822427641	0.591494621879934
cg20349695	FUT10	0.496443812233286	0.00152372071666384	0.591494621879934
cg01338296	UBE2H;UBE2H	0.497319181529708	0.00149015823386243	0.591494621879934
cg12880967	MACROD1	0.497319181529708	0.00149015823386243	0.591494621879934
cg22762951	NVL;NVL	0.496881496881497	0.00150685709455751	0.591494621879934
cg10458216	MBNL2;MBNL2	0.497756866177919	0.00147362276177417	0.591494621879934
cg17835356	GINS4	0.497100339205602	0.00149848715504821	0.591494621879934
cg25494789	KIF11	0.497319181529708	0.00149015823386243	0.591494621879934
cg05974178	0	0.496443812233286	0.00152372071666384	0.591494621879934
cg19734148	RAE1;RAE1	0.496443812233286	0.00152372071666384	0.591494621879934
cg19635401	C6orf204;PLN;C6orf204	-0.496443812233286	0.00152372071666384	0.591494621879934
cg16834011	COMT	0.49622496990918	0.00153221474475293	0.591494621879934
cg00956759	0	0.497756866177919	0.00147362276177417	0.591494621879934
cg00352780	GSS	-0.49622496990918	0.00153221474475293	0.591494621879934
cg06395634	LDLRAP1	0.49622496990918	0.00153221474475293	0.591494621879934
cg01833212	EMX1	0.495349600612758	0.00156660969495497	0.591832159187083
cg15100599	SUSD4;SUSD4	-0.495130758288653	0.00157531401723357	0.591832159187083
cg14540739	KIAA1958	0.495787285260969	0.001549328103047	0.591832159187083
cg13073302	FAM57A	0.495568442936864	0.00155794778220043	0.591832159187083
cg10849393	IDE	0.495568442936864	0.00155794778220043	0.591832159187083
cg01339111	0	-0.495568442936864	0.00155794778220043	0.591832159187083
cg19547370	PCOLCE2	0.495130758288653	0.00157531401723357	0.591832159187083
cg20056324	NEUROD4	0.495568442936864	0.00155794778220043	0.591832159187083
cg25117975	FOXN3;FOXN3	0.495130758288653	0.00157531401723357	0.591832159187083
cg00839579	MEOX2	0.495349600612758	0.00156660969495497	0.591832159187083
cg21821231	MUC5B	0.496006127585075	0.00154075048215223	0.591832159187083
cg03953513	0	0.496006127585075	0.00154075048215223	0.591832159187083
cg05502701	PDZRN3	0.495130758288653	0.00157531401723357	0.591832159187083
cg05368547	LOC285830;LOC285830	0.495130758288653	0.00157531401723357	0.591832159187083
cg17679246	PDK1	0.495568442936864	0.00155794778220043	0.591832159187083
cg26842815	PTPN6;PTPN6;PTPN6	0.495349600612758	0.00156660969495497	0.591832159187083
cg22706980	MARCH2;MARCH2;MARCH2	0.495130758288653	0.00157531401723357	0.591832159187083
cg18283386	GATA4;GATA4	0.496006127585075	0.00154075048215223	0.591832159187083
cg06536868	UCN	0.495130758288653	0.00157531401723357	0.591832159187083
cg05876738	CALCR;CALCR	0.494911915964547	0.00158406092554091	0.593405375960483
cg17298859	0	-0.494911915964547	0.00158406092554091	0.593405375960483
cg13676449	CYP2F1;CYP2F1	0.494693073640442	0.00159285059696471	0.593525448697708
cg21992400	SOX6;SOX6;SOX6;SOX6	0.494693073640442	0.00159285059696471	0.593525448697708
cg02094337	FOXK2	-0.494693073640442	0.00159285059696471	0.593525448697708
cg06846976	TSC2;TSC2;TSC2	0.494474231316336	0.00160168320917701	0.594870236888355
cg26831149	0	0.494474231316336	0.00160168320917701	0.594870236888355
cg04006722	GLRB;GLRB;GLRB	0.494255388992231	0.00161055894043537	0.59501335920581
cg26451261	0	0.494255388992231	0.00161055894043537	0.59501335920581
cg21787835	CASZ1;CASZ1	0.494255388992231	0.00161055894043537	0.59501335920581
cg21182903	PMEPA1;PMEPA1;PMEPA1;PMEPA1	0.494255388992231	0.00161055894043537	0.59501335920581
cg03561745	PRDM10;PRDM10	0.494255388992231	0.00161055894043537	0.59501335920581
cg24746726	SULT1E1	0.494255388992231	0.00161055894043537	0.59501335920581
cg07707875	CNPY1	0.494255388992231	0.00161055894043537	0.59501335920581
cg19024344	DLC1;DLC1;DLC1	0.494255388992231	0.00161055894043537	0.59501335920581
cg13612207	MDFI	0.494255388992231	0.00161055894043537	0.59501335920581
cg18304448	MGC45800	0.494255388992231	0.00161055894043537	0.59501335920581
cg04333867	PCK2;PCK2	0.494036546668126	0.00161947796958421	0.595651450603809
cg11751117	PELI2	0.494036546668126	0.00161947796958421	0.595651450603809
cg26750893	0	-0.494036546668126	0.00161947796958421	0.595651450603809
cg15413271	HNRNPC;HNRNPC;HNRNPC;HNRNPC	0.492723492723493	0.00167391148972365	0.596432066768864
cg18045133	0	0.492942335047598	0.00166472888447739	0.596432066768864
cg13483196	0	0.492723492723493	0.00167391148972365	0.596432066768864
cg03001234	ACAP3	0.492942335047598	0.00166472888447739	0.596432066768864
cg04429994	0	-0.493598862019915	0.00163744663987269	0.596432066768864
cg16445708	NME3;MRPS34;EME2	0.493598862019915	0.00163744663987269	0.596432066768864
cg09180512	CSNK1A1P	0.492723492723493	0.00167391148972365	0.596432066768864
cg21798447	CDS1	0.492723492723493	0.00167391148972365	0.596432066768864
cg14377059	0	0.493161177371704	0.0016555906625824	0.596432066768864
cg01258200	ANKRD56	0.493161177371704	0.0016555906625824	0.596432066768864
cg05920908	AHDC1	-0.493598862019915	0.00163744663987269	0.596432066768864
cg03938353	LOC100129637	0.492504650399387	0.00168313866130885	0.596432066768864
cg22103183	UBE2CBP	0.493598862019915	0.00163744663987269	0.596432066768864
cg03997145	0	-0.493598862019915	0.00163744663987269	0.596432066768864
cg10155147	NCK2;NCK2;NCK2	0.493380019695809	0.00164649664164668	0.596432066768864
cg27649239	LBXCOR1	0.492504650399387	0.00168313866130885	0.596432066768864
cg18771855	C9orf16	0.492723492723493	0.00167391148972365	0.596432066768864
cg08190615	SIK3	-0.49381770434402	0.00162844047605603	0.596432066768864
cg23185262	PDXK	0.492504650399387	0.00168313866130885	0.596432066768864
cg08771019	ZBTB22;TAPBP;TAPBP;TAPBP;ZBTB22	0.492942335047598	0.00166472888447739	0.596432066768864
cg17736030	LMO3;LMO3;LMO3	0.49381770434402	0.00162844047605603	0.596432066768864
cg06161930	ZNF787	0.49381770434402	0.00162844047605603	0.596432066768864
cg01419577	0	0.493598862019915	0.00163744663987269	0.596432066768864
cg00755064	STK31;STK31;STK31	0.492942335047598	0.00166472888447739	0.596432066768864
cg01848594	CENPN;CENPN;CENPN;C16orf61	0.493161177371704	0.0016555906625824	0.596432066768864
cg18424634	ZIC1	0.493380019695809	0.00164649664164668	0.596432066768864
cg12539349	SMURF1;SMURF1	0.492504650399387	0.00168313866130885	0.596432066768864
cg08461899	KIF26B	0.493598862019915	0.00163744663987269	0.596432066768864
cg18853935	0	0.492723492723493	0.00167391148972365	0.596432066768864
cg03310779	KDM4B	0.493598862019915	0.00163744663987269	0.596432066768864
cg02540094	LNP1;LNP1;TOMM70A	0.492723492723493	0.00167391148972365	0.596432066768864
cg03816593	BCL2L1;BCL2L1	0.492285808075282	0.00169241058281764	0.597625599339992
cg08147985	KCNQ3	-0.492285808075282	0.00169241058281764	0.597625599339992
cg22436229	PDIK1L;PDIK1L;PDIK1L	-0.492285808075282	0.00169241058281764	0.597625599339992
cg13506670	KTN1;C14orf33;KTN1;KTN1;KTN1	0.49141043877886	0.00172994946074644	0.597857774960587
cg07172793	ZRANB2;ZRANB2	-0.490753911806543	0.0017585825782984	0.597857774960587
cg25994439	PPP1R10	0.491848123427071	0.00171108941293703	0.597857774960587
cg10493324	0	0.49141043877886	0.00172994946074644	0.597857774960587
cg14702264	C7orf42	0.490753911806543	0.0017585825782984	0.597857774960587
cg15134801	ELOVL7;ELOVL7	-0.491191596454754	0.00173944790662541	0.597857774960587
cg07303968	HSPA12A	0.491629281102965	0.00172049669171314	0.597857774960587
cg25841344	RNF213;LOC100294362	0.489878542510121	0.0017974083209488	0.597857774960587
cg24944767	GDPD1;GDPD1;GDPD1	0.489878542510121	0.0017974083209488	0.597857774960587
cg22030419	ZNF416;ZNF416	0.490535069482438	0.00176821918029731	0.597857774960587
cg03704806	ZNF235	0.491629281102965	0.00172049669171314	0.597857774960587
cg06688409	BUD31;PDAP1	0.490972754130649	0.00174899221654309	0.597857774960587
cg03854852	0	0.491629281102965	0.00172049669171314	0.597857774960587
cg00667937	0	0.490753911806543	0.0017585825782984	0.597857774960587
cg13680184	BBS7;BBS7	0.490097384834227	0.00178763186169306	0.597857774960587
cg25948037	HOPX;HOPX;HOPX;HOPX;HOPX	0.491191596454754	0.00173944790662541	0.597857774960587
cg20829683	HIPK2;HIPK2	0.490753911806543	0.0017585825782984	0.597857774960587
cg03869077	PRKAG2;PRKAG2	-0.491629281102965	0.00172049669171314	0.597857774960587
cg12592179	RYK;RYK	0.491848123427071	0.00171108941293703	0.597857774960587
cg08961668	TBC1D14;TBC1D14	0.489878542510121	0.0017974083209488	0.597857774960587
cg07844687	0	0.491629281102965	0.00172049669171314	0.597857774960587
cg12513453	0	0.489878542510121	0.0017974083209488	0.597857774960587
cg14753599	C10orf116	0.491191596454754	0.00173944790662541	0.597857774960587
cg06367607	0	0.49141043877886	0.00172994946074644	0.597857774960587
cg08119275	MT3	0.490316227158332	0.00177790221155419	0.597857774960587
cg06960562	0	0.490753911806543	0.0017585825782984	0.597857774960587
cg00176709	0	0.490753911806543	0.0017585825782984	0.597857774960587
cg18633693	KIAA1217	-0.491848123427071	0.00171108941293703	0.597857774960587
cg12297642	LACTB;LACTB	0.490972754130649	0.00174899221654309	0.597857774960587
cg21238284	0	0.491629281102965	0.00172049669171314	0.597857774960587
cg00587523	SKAP1;SKAP1	0.49141043877886	0.00172994946074644	0.597857774960587
cg14166880	0	0.490316227158332	0.00177790221155419	0.597857774960587
cg18022917	CHRND	0.490316227158332	0.00177790221155419	0.597857774960587
cg00582579	ZFAT;ZFAT	0.490097384834227	0.00178763186169306	0.597857774960587
cg21070081	0	0.489878542510121	0.0017974083209488	0.597857774960587
cg17175984	0	0.490753911806543	0.0017585825782984	0.597857774960587
cg16124434	ITGA11	0.490753911806543	0.0017585825782984	0.597857774960587
cg10462356	FBXO21;FBXO21	0.491191596454754	0.00173944790662541	0.597857774960587
cg09537259	0	0.491848123427071	0.00171108941293703	0.597857774960587
cg17540624	IRF3;BCL2L12;BCL2L12	0.490097384834227	0.00178763186169306	0.597857774960587
cg16897114	KCNA5;KCNA5	-0.491629281102965	0.00172049669171314	0.597857774960587
cg09409956	LY6G6D	0.490316227158332	0.00177790221155419	0.597857774960587
cg01379240	C3orf72;FOXL2;C3orf72	-0.490535069482438	0.00176821918029731	0.597857774960587
cg26935304	OSBPL8;OSBPL8	0.489222015537805	0.00182702046495659	0.598314395628912
cg17737967	MAN2B1	0.489659700186016	0.00180723178016851	0.598314395628912
cg10884662	PTPN9	-0.489222015537805	0.00182702046495659	0.598314395628912
cg03163196	TMEM39A	0.489222015537805	0.00182702046495659	0.598314395628912
cg19929624	GNAL;CHMP1B;GNAL;GNAL	0.489659700186016	0.00180723178016851	0.598314395628912
cg23259384	GRIP2	0.489659700186016	0.00180723178016851	0.598314395628912
cg23131950	AP2S1;AP2S1	0.489659700186016	0.00180723178016851	0.598314395628912
cg25780109	NMNAT3	0.48944085786191	0.0018171024308127	0.598314395628912
cg24042578	PRKCZ;PRKCZ;PRKCZ	0.489659700186016	0.00180723178016851	0.598314395628912
cg03954411	0	0.489659700186016	0.00180723178016851	0.598314395628912
cg16289896	ATP1A4;ATP1A4	0.48944085786191	0.0018171024308127	0.598314395628912
cg01474603	UHRF1BP1L;UHRF1BP1L	0.4890031732137	0.00183698607529137	0.598565750309854
cg00054702	LOC389332	0.4890031732137	0.00183698607529137	0.598565750309854
cg01520972	0	0.4890031732137	0.00183698607529137	0.598565750309854
cg15620207	ANP32E;ANP32E;ANP32E	0.4890031732137	0.00183698607529137	0.598565750309854
cg13100965	0	0.488784330889594	0.00184699945512547	0.599470091767356
cg00298977	LELP1	-0.486814749972645	0.00193930170415299	0.599923141399885
cg11511795	0	0.487690119269067	0.00189778970594672	0.599923141399885
cg01727431	SAMD11	0.486595907648539	0.00194980354764059	0.599923141399885
cg27119412	VCL;VCL	0.48703359229675	0.00192884959747536	0.599923141399885
cg21039563	SLC22A11	0.488127803917278	0.00187732815399307	0.599923141399885
cg10676472	PCCA;PCCA	0.488127803917278	0.00187732815399307	0.599923141399885
cg07620928	0	-0.488565488565489	0.00185706079838581	0.599923141399885
cg19778015	VGLL4;VGLL4;VGLL4	0.488127803917278	0.00187732815399307	0.599923141399885
cg02237368	PGAM2	0.488346646241383	0.0018671702996191	0.599923141399885
cg04377145	KCNQ5;KCNQ5;KCNQ5;KCNQ5;KCNQ5	0.48703359229675	0.00192884959747536	0.599923141399885
cg05745631	0	-0.487252434620856	0.00191844702805733	0.599923141399885
cg07068768	CRYBB3;CRYBB3	-0.487471276944961	0.00190809379697841	0.599923141399885
cg14487131	FOXB2	0.487252434620856	0.00191844702805733	0.599923141399885
cg04774139	0	0.488127803917278	0.00187732815399307	0.599923141399885
cg25418528	P2RX6;P2RX6	0.487690119269067	0.00189778970594672	0.599923141399885
cg26894523	ZNF718	0.487690119269067	0.00189778970594672	0.599923141399885
cg10801328	0	0.487908961593172	0.00188753455729775	0.599923141399885
cg02732134	DNMBP	0.487471276944961	0.00190809379697841	0.599923141399885
cg12737801	TCEA1;TCEA1	0.486595907648539	0.00194980354764059	0.599923141399885
cg21270675	SPTBN1;SPTBN1	0.486814749972645	0.00193930170415299	0.599923141399885
cg17075545	DPYS	0.487471276944961	0.00190809379697841	0.599923141399885
cg07091016	0	-0.487471276944961	0.00190809379697841	0.599923141399885
cg01156834	SRCIN1	0.488127803917278	0.00187732815399307	0.599923141399885
cg00676572	PCM1	-0.48703359229675	0.00192884959747536	0.599923141399885
cg05857643	CBX3;CBX3	0.486814749972645	0.00193930170415299	0.599923141399885
cg25849196	0	0.488565488565489	0.00185706079838581	0.599923141399885
cg08138586	PARD3B;PARD3B;PARD3B	0.487471276944961	0.00190809379697841	0.599923141399885
cg18416096	SYNPO;SYNPO;SYNPO;SYNPO	0.486814749972645	0.00193930170415299	0.599923141399885
cg16718624	ROBO2;ROBO2	0.488127803917278	0.00187732815399307	0.599923141399885
cg13074336	IMMP2L	-0.487252434620856	0.00191844702805733	0.599923141399885
cg02072778	NIF3L1;NIF3L1;NIF3L1;NIF3L1	0.488346646241383	0.0018671702996191	0.599923141399885
cg03620853	CYP2S1	0.486595907648539	0.00194980354764059	0.599923141399885
cg11631547	USP28	0.487908961593172	0.00188753455729775	0.599923141399885
cg07801894	RUNX3	0.488127803917278	0.00187732815399307	0.599923141399885
cg11409350	NT5C	-0.487471276944961	0.00190809379697841	0.599923141399885
cg21200656	NKX2-4	-0.486814749972645	0.00193930170415299	0.599923141399885
cg21579982	FAF1	0.488346646241383	0.0018671702996191	0.599923141399885
cg12363375	0	-0.486814749972645	0.00193930170415299	0.599923141399885
cg07641643	0	0.487471276944961	0.00190809379697841	0.599923141399885
cg04775668	0	0.486595907648539	0.00194980354764059	0.599923141399885
cg27183791	ANKRD11	0.486595907648539	0.00194980354764059	0.599923141399885
cg17496230	SDHC;SDHC;SDHC;SDHC;LOC642502	-0.487252434620856	0.00191844702805733	0.599923141399885
cg14992253	EIF3I;C1orf91	0.486595907648539	0.00194980354764059	0.599923141399885
cg02922577	ZNF644;ZNF644	0.488346646241383	0.0018671702996191	0.599923141399885
cg09062323	RHOBTB1;RHOBTB1;RHOBTB1;RHOBTB1	0.487252434620856	0.00191844702805733	0.599923141399885
cg03876423	0	0.487471276944961	0.00190809379697841	0.599923141399885
cg02202483	ATP6V1D	0.486595907648539	0.00194980354764059	0.599923141399885
cg21188154	ODZ2	-0.487908961593172	0.00188753455729775	0.599923141399885
cg06621861	DTNB;DTNB;DTNB;DTNB;DTNB	0.487471276944961	0.00190809379697841	0.599923141399885
cg12893780	HLA-DPB1	0.48703359229675	0.00192884959747536	0.599923141399885
cg20116804	C6orf138	0.486377065324434	0.00196035532811971	0.601341967136067
cg18101138	0	0.486377065324434	0.00196035532811971	0.601341967136067
cg27159792	0	0.486158223000328	0.00197095724640425	0.601959283020813
cg00616135	LACTB;LACTB	0.486158223000328	0.00197095724640425	0.601959283020813
cg06210367	FGGY;FGGY	0.486158223000328	0.00197095724640425	0.601959283020813
cg23835894	GATSL3	0.486158223000328	0.00197095724640425	0.601959283020813
cg08564661	PLEKHA1	0.486158223000328	0.00197095724640425	0.601959283020813
cg09873409	PLXNA4;PLXNA4	0.486158223000328	0.00197095724640425	0.601959283020813
cg19824388	C19orf76;C19orf76	0.486158223000328	0.00197095724640425	0.601959283020813
cg08972588	TNXB;TNXB	0.485939380676223	0.00198160950394185	0.602586549327513
cg19134945	PITX2;PITX2	0.485939380676223	0.00198160950394185	0.602586549327513
cg14860614	LRRC46;MRPL10	0.485939380676223	0.00198160950394185	0.602586549327513
cg06997549	NRIP2;NRIP2	0.485939380676223	0.00198160950394185	0.602586549327513
cg04955116	0	0.485720538352117	0.00199231230281504	0.603023291728986
cg21025501	0	0.485720538352117	0.00199231230281504	0.603023291728986
cg06753827	0	0.48462632673159	0.00204659153470851	0.603219447065435
cg17025484	ZKSCAN5;ZKSCAN5;ZKSCAN5	0.485282853703906	0.00201387033608064	0.603219447065435
cg19365614	TTC24	0.485064011379801	0.00202472597782418	0.603219447065435
cg13096307	ZNF74;ZNF74	0.48462632673159	0.00204659153470851	0.603219447065435
cg00898683	DNMT3A;DNMT3A;DNMT3A	0.485282853703906	0.00201387033608064	0.603219447065435
cg02106072	NFIL3	0.48462632673159	0.00204659153470851	0.603219447065435
cg03703171	IL1RN;IL1RN;IL1RN	0.485282853703906	0.00201387033608064	0.603219447065435
cg15317628	TRIM66	0.484845169055695	0.00203563297560809	0.603219447065435
cg22707016	ZFYVE19;DNAJC17	0.484845169055695	0.00203563297560809	0.603219447065435
cg22930986	0	0.485282853703906	0.00201387033608064	0.603219447065435
cg07231955	0	-0.484845169055695	0.00203563297560809	0.603219447065435
cg05717794	SLFN12L	0.484845169055695	0.00203563297560809	0.603219447065435
cg02125365	0	0.48462632673159	0.00204659153470851	0.603219447065435
cg13479204	HOXB3	-0.484845169055695	0.00203563297560809	0.603219447065435
cg23521919	MLL2	0.485064011379801	0.00202472597782418	0.603219447065435
cg08107945	ATPBD4;ATPBD4	0.485064011379801	0.00202472597782418	0.603219447065435
cg08734740	ISL1;ISL1	-0.485282853703906	0.00201387033608064	0.603219447065435
cg08711858	STC2	-0.485501696028012	0.00200306584574257	0.603219447065435
cg01869618	TSNARE1	0.484845169055695	0.00203563297560809	0.603219447065435
cg11073773	0	0.484845169055695	0.00203563297560809	0.603219447065435
cg26834418	CHORDC1;CHORDC1	0.484845169055695	0.00203563297560809	0.603219447065435
cg03321020	0	0.484845169055695	0.00203563297560809	0.603219447065435
cg10871876	ZNF83	0.484845169055695	0.00203563297560809	0.603219447065435
cg19914345	0	0.485501696028012	0.00200306584574257	0.603219447065435
cg03678274	LYST;MIR1537	0.48462632673159	0.00204659153470851	0.603219447065435
cg22984616	BAG2	0.48462632673159	0.00204659153470851	0.603219447065435
cg16339264	MED6	0.485282853703906	0.00201387033608064	0.603219447065435
cg25704638	SMURF2;SMURF2	0.485064011379801	0.00202472597782418	0.603219447065435
cg19983118	0	0.48462632673159	0.00204659153470851	0.603219447065435
cg04811098	INSIG1;INSIG1;INSIG1	0.485282853703906	0.00201387033608064	0.603219447065435
cg19529696	ABCF2;ABCF2	-0.484407484407484	0.00205760186104412	0.603341580530405
cg04858834	TMEM48;TMEM48;TMEM48	0.484407484407484	0.00205760186104412	0.603341580530405
cg06691229	ZIC5	-0.484407484407484	0.00205760186104412	0.603341580530405
cg02340615	TXNRD1	0.484407484407484	0.00205760186104412	0.603341580530405
cg20796060	FAM18B2;FAM18B2	0.484407484407484	0.00205760186104412	0.603341580530405
cg18810376	MTUS2	0.484188642083379	0.0020686641611773	0.603864345199904
cg00416747	HIST1H1E	0.484188642083379	0.0020686641611773	0.603864345199904
cg20141105	NME6	0.484188642083379	0.0020686641611773	0.603864345199904
cg00214012	APBA2;APBA2	0.484188642083379	0.0020686641611773	0.603864345199904
cg00939735	HELT	0.484188642083379	0.0020686641611773	0.603864345199904
cg24221373	ZBTB22;TAPBP;TAPBP;TAPBP;ZBTB22	-0.484188642083379	0.0020686641611773	0.603864345199904
cg21011403	0	0.483969799759273	0.00207977864231548	0.604204876160333
cg22983885	C1orf128	0.483969799759273	0.00207977864231548	0.604204876160333
cg19736226	GOLGA3	-0.483969799759273	0.00207977864231548	0.604204876160333
cg23584871	HHIPL1;HHIPL1	0.483313272786957	0.00211343725353613	0.604738883153671
cg08929641	FAM171A1	0.483094430462851	0.00212476254371309	0.604738883153671
cg23591955	0	0.483532115111062	0.00210216497966926	0.604738883153671
cg05952786	RSAD1	0.483094430462851	0.00212476254371309	0.604738883153671
cg24517066	RSAD1	-0.483313272786957	0.00211343725353613	0.604738883153671
cg03295928	RTKN	0.483094430462851	0.00212476254371309	0.604738883153671
cg08870933	ATXN1L;ATXN1L;ATXN1L	-0.483750957435168	0.00209094551231239	0.604738883153671
cg18444702	SH3BP5;SH3BP5	0.483750957435168	0.00209094551231239	0.604738883153671
cg15346286	0	0.483313272786957	0.00211343725353613	0.604738883153671
cg02926859	0	-0.483313272786957	0.00211343725353613	0.604738883153671
cg03101117	0	0.483532115111062	0.00210216497966926	0.604738883153671
cg20673919	PATE4	-0.483094430462851	0.00212476254371309	0.604738883153671
cg27591807	GNL1	0.483094430462851	0.00212476254371309	0.604738883153671
cg19876775	LRRC32;LRRC32	0.483094430462851	0.00212476254371309	0.604738883153671
cg23415916	TRIO	0.483532115111062	0.00210216497966926	0.604738883153671
cg20630567	CCDC115;IMP4;CCDC115	-0.483532115111062	0.00210216497966926	0.604738883153671
cg05470666	P4HA1;P4HA1;P4HA1;P4HA1	0.483313272786957	0.00211343725353613	0.604738883153671
cg27162629	TMEM44;TMEM44;TMEM44;TMEM44	0.483313272786957	0.00211343725353613	0.604738883153671
cg08543703	MFN2;MFN2;MFN2;MFN2	-0.483094430462851	0.00212476254371309	0.604738883153671
cg14168923	GSX1	-0.483313272786957	0.00211343725353613	0.604738883153671
cg27186133	ARAP2	-0.483313272786957	0.00211343725353613	0.604738883153671
cg05172394	SCFD2	0.483532115111062	0.00210216497966926	0.604738883153671
cg14138969	ZNF837;ZNF837	0.482875588138746	0.00213614106065156	0.605706687080213
cg12398238	TMUB2;TMUB2;TMUB2;C17orf65	0.482875588138746	0.00213614106065156	0.605706687080213
cg07826255	SGCA;SGCA	0.482875588138746	0.00213614106065156	0.605706687080213
cg17428774	0	-0.48265674581464	0.00214757301545547	0.606870561686334
cg01044580	CHD8;CHD8	0.48265674581464	0.00214757301545547	0.606870561686334
cg00032805	MARCH1	0.48265674581464	0.00214757301545547	0.606870561686334
cg04380800	ACHE;ACHE	0.482437903490535	0.00215905861988262	0.607908923381977
cg00532455	ACVR2A	0.482437903490535	0.00215905861988262	0.607908923381977
cg03357664	TMEM200B	0.482437903490535	0.00215905861988262	0.607908923381977
cg04720592	FAM46C	0.48221906116643	0.00217059808634586	0.607908923381977
cg08474748	0	0.48221906116643	0.00217059808634586	0.607908923381977
cg15196365	UTS2R	0.48221906116643	0.00217059808634586	0.607908923381977
cg22587758	SAA4;SAA4	0.48221906116643	0.00217059808634586	0.607908923381977
cg10435003	MSH5;MSH5;MSH5;MSH5	0.481781376518219	0.00219383945831496	0.607976780824297
cg04393132	DUSP6;DUSP6;DUSP6;DUSP6	0.481781376518219	0.00219383945831496	0.607976780824297
cg11011938	SEMA5A;SEMA5A	0.482000218842324	0.0021821916279144	0.607976780824297
cg10763141	FLT3	0.481562534194113	0.00220554179193317	0.607976780824297
cg00899086	SEPT11	0.482000218842324	0.0021821916279144	0.607976780824297
cg09314702	0	0.481781376518219	0.00219383945831496	0.607976780824297
cg21419617	UTS2;UTS2;UTS2	0.481562534194113	0.00220554179193317	0.607976780824297
cg13890969	0	0.481562534194113	0.00220554179193317	0.607976780824297
cg00106685	GNL3;GNL3;GNL3;GNL3;PBRM1	0.481781376518219	0.00219383945831496	0.607976780824297
cg07105499	CES7;CES7	0.481781376518219	0.00219383945831496	0.607976780824297
cg00997054	TRIM71	-0.481781376518219	0.00219383945831496	0.607976780824297
cg24410469	AGAP1;AGAP1	0.481562534194113	0.00220554179193317	0.607976780824297
cg16760382	VKORC1L1	-0.481562534194113	0.00220554179193317	0.607976780824297
cg00434119	DGKG;DGKG;DGKG	-0.482000218842324	0.0021821916279144	0.607976780824297
cg25373408	NCOA3;NCOA3	0.482000218842324	0.0021821916279144	0.607976780824297
cg00641933	0	0.482000218842324	0.0021821916279144	0.607976780824297
cg12816979	0	0.481781376518219	0.00219383945831496	0.607976780824297
cg02794990	MYO1E	0.481562534194113	0.00220554179193317	0.607976780824297
cg22858861	ATP5A1;ATP5A1;HAUS1;HAUS1	-0.481562534194113	0.00220554179193317	0.607976780824297
cg26422488	MYO10;MYO10	0.481562534194113	0.00220554179193317	0.607976780824297
cg23445461	PCDHGA4;PCDHGC3;PCDHGA12;PCDHGA11;PCDHGA11;PCDHGA9;PCDHGA1;PCDHGB1;PCDHGC4;PCDHGB6;PCDHGB3;PCDHGC4;PCDHGB7;PCDHGA6;PCDHGA8;PCDHGA10;PCDHGA5;PCDHGB4;PCDHGA3;PCDHGA2;PCDHGA7;PCDHGB2;PCDHGB5;PCDHGC3	0.481781376518219	0.00219383945831496	0.607976780824297
cg25208582	SLC44A4	0.482000218842324	0.0021821916279144	0.607976780824297
cg18378955	0	0.481781376518219	0.00219383945831496	0.607976780824297
cg08106487	SLC12A4;SLC12A4;SLC12A4;SLC12A4;SLC12A4	0.481562534194113	0.00220554179193317	0.607976780824297
cg04105966	ADCYAP1;ADCYAP1	-0.481343691870008	0.00221729884381472	0.608272973879882
cg04122873	0	0.481343691870008	0.00221729884381472	0.608272973879882
cg23279756	0	0.481124849545902	0.00222911082966663	0.608946290731467
cg06742440	KCNN3;KCNN3	0.481124849545902	0.00222911082966663	0.608946290731467
cg12581627	PCDH20	0.481124849545902	0.00222911082966663	0.608946290731467
cg16537196	0	0.481124849545902	0.00222911082966663	0.608946290731467
cg15088002	ROBO1;ROBO1;ROBO1;ROBO1	0.481124849545902	0.00222911082966663	0.608946290731467
cg00459997	0	0.481124849545902	0.00222911082966663	0.608946290731467
cg14969965	0	0.480906007221797	0.00224097796585851	0.609234039320136
cg27136844	0	0.480906007221797	0.00224097796585851	0.609234039320136
cg16602441	0	0.480906007221797	0.00224097796585851	0.609234039320136
cg12328429	ME3;ME3;ME3	0.480906007221797	0.00224097796585851	0.609234039320136
cg04413226	FMO1	0.480906007221797	0.00224097796585851	0.609234039320136
cg26394220	MIR375;CCDC108	0.480906007221797	0.00224097796585851	0.609234039320136
cg00565688	TP73	0.480906007221797	0.00224097796585851	0.609234039320136
cg21496948	KLC1;KLC1	0.480687164897691	0.00225290046942385	0.609234039320136
cg25541078	C1QL1	0.480906007221797	0.00224097796585851	0.609234039320136
cg08644511	GPR157	0.480687164897691	0.00225290046942385	0.609234039320136
cg10654165	DPYS	0.47784221468432	0.00241303141289604	0.609638192584285
cg05037210	GPS1;GPS1;RFNG	0.478936426304847	0.00235029998746222	0.609638192584285
cg01223193	MRPL46	0.476966845387898	0.00246426778529645	0.609638192584285
cg18440893	ATXN1;ATXN1	0.477185687712003	0.00245137018095721	0.609638192584285
cg12287945	LSR;LSR;LSR	0.478279899332531	0.00238776499511349	0.609638192584285
cg18582362	GTPBP10;GTPBP10	-0.476966845387898	0.00246426778529645	0.609638192584285
cg10225149	AKAP8L;AKAP8	0.478279899332531	0.00238776499511349	0.609638192584285
cg18866806	EML5	0.478717583980742	0.00236273067404606	0.609638192584285
cg17341361	TNRC18	0.479155268628953	0.00233792665163179	0.609638192584285
cg03381679	NTAN1	0.48024948024948	0.00227691245013536	0.609638192584285
cg07317836	HIVEP3;HIVEP3	0.479592953277164	0.00231335114064947	0.609638192584285
cg11969556	HOXD8;HOXD8	0.477623372360214	0.00242575222292389	0.609638192584285
cg25136495	LPAR5;LPAR5	-0.47784221468432	0.00241303141289604	0.609638192584285
cg05327192	KLHL35	0.476748003063793	0.00247722477854944	0.609638192584285
cg11357542	MEIS1	0.477185687712003	0.00245137018095721	0.609638192584285
cg02873371	AKTIP;AKTIP	0.477404530036109	0.00243853173633615	0.609638192584285
cg20138186	0	0.476748003063793	0.00247722477854944	0.609638192584285
cg19865159	POU5F1;POU5F1	0.476966845387898	0.00246426778529645	0.609638192584285
cg18355464	C5orf36	0.479811795601269	0.00230114852139317	0.609638192584285
cg26044825	NFIC	0.478498741656636	0.0023752189351238	0.609638192584285
cg19112359	LASS6	0.479374110953058	0.00232561044349057	0.609638192584285
cg03360272	0	0.477185687712003	0.00245137018095721	0.609638192584285
cg05151393	SYNJ2BP	0.478279899332531	0.00238776499511349	0.609638192584285
cg11224783	0	0.477404530036109	0.00243853173633615	0.609638192584285
cg11701471	OPRK1;OPRK1	0.476966845387898	0.00246426778529645	0.609638192584285
cg13446070	MYOG	-0.478717583980742	0.00236273067404606	0.609638192584285
cg02525756	RAB42	0.477404530036109	0.00243853173633615	0.609638192584285
cg15765889	0	0.48024948024948	0.00227691245013536	0.609638192584285
cg13297097	ZAK	0.477404530036109	0.00243853173633615	0.609638192584285
cg00598021	WDR1;WDR1	-0.478498741656636	0.0023752189351238	0.609638192584285
cg22959054	LMO3	0.478061057008425	0.00240036907911194	0.609638192584285
cg26398656	OSBPL1A;OSBPL1A	0.478061057008425	0.00240036907911194	0.609638192584285
cg21606115	PTPRN2;PTPRN2;PTPRN2	0.48024948024948	0.00227691245013536	0.609638192584285
cg24955845	SLFN13;SLFN13	0.478717583980742	0.00236273067404606	0.609638192584285
cg16844053	CUL1	-0.477404530036109	0.00243853173633615	0.609638192584285
cg24035107	METT10D	0.479811795601269	0.00230114852139317	0.609638192584285
cg26645780	NRBP1	0.478061057008425	0.00240036907911194	0.609638192584285
cg03320947	TMED5;TMED5;TMED5;CCDC18	0.477185687712003	0.00245137018095721	0.609638192584285
cg08536529	PCDHB14	0.476966845387898	0.00246426778529645	0.609638192584285
cg01905809	SPINT1;SPINT1;SPINT1	0.479592953277164	0.00231335114064947	0.609638192584285
cg03898845	CD58;CD58;CD58	0.476748003063793	0.00247722477854944	0.609638192584285
cg09386050	HEATR2	-0.478717583980742	0.00236273067404606	0.609638192584285
cg21217092	FAM82A2	0.479811795601269	0.00230114852139317	0.609638192584285
cg26367444	STIP1	0.476966845387898	0.00246426778529645	0.609638192584285
cg23184252	0	-0.47784221468432	0.00241303141289604	0.609638192584285
cg02915259	FGGY;FGGY	0.477185687712003	0.00245137018095721	0.609638192584285
cg21393619	SNORA27;RPL21P28;RPL21;SNORD102	-0.478717583980742	0.00236273067404606	0.609638192584285
cg03440362	EFCAB4B;EFCAB4B;EFCAB4B	0.479811795601269	0.00230114852139317	0.609638192584285
cg17050984	TRIO	0.479592953277164	0.00231335114064947	0.609638192584285
cg02418025	0	0.476748003063793	0.00247722477854944	0.609638192584285
cg10441909	0	-0.480468322573586	0.00226487855806117	0.609638192584285
cg25767901	MON1A;MON1A	0.478061057008425	0.00240036907911194	0.609638192584285
cg24969303	0	0.479155268628953	0.00233792665163179	0.609638192584285
cg25516853	BAT2	0.478936426304847	0.00235029998746222	0.609638192584285
cg27128489	C16orf87	0.48024948024948	0.00227691245013536	0.609638192584285
cg03167951	0	-0.477404530036109	0.00243853173633615	0.609638192584285
cg07145783	ITLN1	0.479374110953058	0.00232561044349057	0.609638192584285
cg01485548	IFI30	0.477185687712003	0.00245137018095721	0.609638192584285
cg19554235	PKIG;PKIG;PKIG	0.479811795601269	0.00230114852139317	0.609638192584285
cg16210395	CGNL1	0.476966845387898	0.00246426778529645	0.609638192584285
cg02616565	0	-0.477404530036109	0.00243853173633615	0.609638192584285
cg13547127	0	0.478279899332531	0.00238776499511349	0.609638192584285
cg24430528	G3BP2;G3BP2;G3BP2	0.478279899332531	0.00238776499511349	0.609638192584285
cg02553486	CORIN	0.476966845387898	0.00246426778529645	0.609638192584285
cg26548492	LOC153328	0.47784221468432	0.00241303141289604	0.609638192584285
cg17612412	PPP1R9A;PPP1R9A;PPP1R9A;PPP1R9A;PPP1R9A	0.479811795601269	0.00230114852139317	0.609638192584285
cg17399545	KITLG;KITLG	0.476966845387898	0.00246426778529645	0.609638192584285
cg04273871	TLX1	-0.476748003063793	0.00247722477854944	0.609638192584285
cg12654928	GTF2I;GTF2I;GTF2I;GTF2I;GTF2I	0.476748003063793	0.00247722477854944	0.609638192584285
cg06820990	0	0.477185687712003	0.00245137018095721	0.609638192584285
cg20550890	ULK2;ULK2	0.478936426304847	0.00235029998746222	0.609638192584285
cg18730873	RORA	0.478498741656636	0.0023752189351238	0.609638192584285
cg12149609	JPH2;JPH2	0.478279899332531	0.00238776499511349	0.609638192584285
cg24093139	ST6GALNAC2	0.478498741656636	0.0023752189351238	0.609638192584285
cg03785696	HOXA11AS;HOXA11	0.476966845387898	0.00246426778529645	0.609638192584285
cg14359435	USP2;USP2	-0.478061057008425	0.00240036907911194	0.609638192584285
cg06808089	LIMD1	0.477623372360214	0.00242575222292389	0.609638192584285
cg07243202	0	0.476748003063793	0.00247722477854944	0.609638192584285
cg04094148	BARX2	0.479592953277164	0.00231335114064947	0.609638192584285
cg01487981	C6orf192	0.48024948024948	0.00227691245013536	0.609638192584285
cg23903252	ATP6V0E2;ATP6V0E2;LOC401431	-0.479374110953058	0.00232561044349057	0.609638192584285
cg06000883	KCNJ6	0.476748003063793	0.00247722477854944	0.609638192584285
cg11165765	LY6G6D	0.476748003063793	0.00247722477854944	0.609638192584285
cg01942927	TMEM206	-0.48024948024948	0.00227691245013536	0.609638192584285
cg17222500	SLC6A15;SLC6A15;SLC6A15	0.479155268628953	0.00233792665163179	0.609638192584285
cg27312549	FLYWCH2;FLYWCH2;FLYWCH2	0.476966845387898	0.00246426778529645	0.609638192584285
cg21627409	PCDHGA4;PCDHGA11;PCDHGA11;PCDHGA9;PCDHGA1;PCDHGB1;PCDHGB6;PCDHGA12;PCDHGB3;PCDHGB7;PCDHGA6;PCDHGA8;PCDHGA10;PCDHGA5;PCDHGB4;PCDHGA3;PCDHGA2;PCDHGA12;PCDHGB2;PCDHGA7;PCDHGB5	-0.479811795601269	0.00230114852139317	0.609638192584285
cg17631429	FOXS1	-0.48024948024948	0.00227691245013536	0.609638192584285
cg13672200	0	0.478717583980742	0.00236273067404606	0.609638192584285
cg19878516	PANX2;PANX2;PANX2	0.47784221468432	0.00241303141289604	0.609638192584285
cg18121989	0	0.477185687712003	0.00245137018095721	0.609638192584285
cg04884908	CYP26B1	-0.476748003063793	0.00247722477854944	0.609638192584285
cg15355395	C1orf212;C1orf212;C1orf212	-0.48024948024948	0.00227691245013536	0.609638192584285
cg21994822	C11orf86	0.477623372360214	0.00242575222292389	0.609638192584285
cg04257388	RSU1;RSU1	0.476748003063793	0.00247722477854944	0.609638192584285
cg02307953	MRPL30;MITD1	0.479811795601269	0.00230114852139317	0.609638192584285
cg14616290	0	-0.479811795601269	0.00230114852139317	0.609638192584285
cg04790574	ICMT	0.47784221468432	0.00241303141289604	0.609638192584285
cg12198934	PRKCA	0.480030637925375	0.00228900236467893	0.609638192584285
cg11284366	0	0.476966845387898	0.00246426778529645	0.609638192584285
cg10971549	0	0.478936426304847	0.00235029998746222	0.609638192584285
cg00989853	IRF6;IRF6	0.476966845387898	0.00246426778529645	0.609638192584285
cg00795277	FGF11	0.478936426304847	0.00235029998746222	0.609638192584285
cg14834925	0	0.48024948024948	0.00227691245013536	0.609638192584285
cg26151597	KIF15;KIAA1143	0.478279899332531	0.00238776499511349	0.609638192584285
cg18543035	0	0.477404530036109	0.00243853173633615	0.609638192584285
cg13616314	HS3ST3A1	0.477404530036109	0.00243853173633615	0.609638192584285
cg24175289	SHROOM3	0.477185687712003	0.00245137018095721	0.609638192584285
cg01621835	PPP1R14C	0.477185687712003	0.00245137018095721	0.609638192584285
cg14342817	AGPAT4	0.479811795601269	0.00230114852139317	0.609638192584285
cg16163174	0	0.476529160739687	0.00249024139059926	0.610040171924774
cg23402311	IMPA1;IMPA1;IMPA1	0.476529160739687	0.00249024139059926	0.610040171924774
cg13947949	RCC2;RCC2	0.476529160739687	0.00249024139059926	0.610040171924774
cg26555905	FAM83E;SPACA4	0.476529160739687	0.00249024139059926	0.610040171924774
cg05199503	0	0.476310318415582	0.00250331785201763	0.610943674180649
cg08128650	RELA;RELA	0.476310318415582	0.00250331785201763	0.610943674180649
cg08074851	KCNK12	0.476310318415582	0.00250331785201763	0.610943674180649
cg07530330	CSMD1	0.476310318415582	0.00250331785201763	0.610943674180649
cg10426502	0	0.476310318415582	0.00250331785201763	0.610943674180649
cg09445939	DKK1;DKK1	0.475872633767371	0.00252965124869787	0.611238825567173
cg27039218	NRP1	0.47543494911916	0.00255622682698473	0.611238825567173
cg20913750	SFRS12;SFRS12	0.475653791443265	0.00254290864855776	0.611238825567173
cg25819103	MACROD1	0.475216106795054	0.00256960601801244	0.611238825567173
cg04005793	OBFC2B;SLC39A5	0.47543494911916	0.00255622682698473	0.611238825567173
cg00790126	0	0.475653791443265	0.00254290864855776	0.611238825567173
cg06882842	ZNF678;ZNF678	0.475216106795054	0.00256960601801244	0.611238825567173
cg15994085	0	-0.47543494911916	0.00255622682698473	0.611238825567173
cg11664861	PSME4	0.475216106795054	0.00256960601801244	0.611238825567173
cg00820958	ZNF517	0.47543494911916	0.00255622682698473	0.611238825567173
cg25954512	ZBTB22;TAPBP;TAPBP;TAPBP;ZBTB22	0.475872633767371	0.00252965124869787	0.611238825567173
cg03813033	AKT1S1;TBC1D17;AKT1S1;AKT1S1;TBC1D17;AKT1S1	-0.476091476091476	0.00251645439406622	0.611238825567173
cg27639348	MKL2	0.47543494911916	0.00255622682698473	0.611238825567173
cg12419482	P2RY2;P2RY2;P2RY2	0.47543494911916	0.00255622682698473	0.611238825567173
cg02573703	SOX2OT;SOX2	0.475872633767371	0.00252965124869787	0.611238825567173
cg21325316	SEC14L1;SEC14L1;SEC14L1;SEC14L1	0.475872633767371	0.00252965124869787	0.611238825567173
cg09864325	0	0.47543494911916	0.00255622682698473	0.611238825567173
cg12055459	FAM178B	0.475872633767371	0.00252965124869787	0.611238825567173
cg19940329	0	0.476091476091476	0.00251645439406622	0.611238825567173
cg06073402	DBF4B;DBF4B;DBF4B;DBF4B	0.475216106795054	0.00256960601801244	0.611238825567173
cg08870030	0	0.475872633767371	0.00252965124869787	0.611238825567173
cg18728316	ARID1B;ARID1B;ARID1B	0.475653791443265	0.00254290864855776	0.611238825567173
cg26570179	OSR2;OSR2	0.475216106795054	0.00256960601801244	0.611238825567173
cg00358570	0	0.47543494911916	0.00255622682698473	0.611238825567173
cg25218797	0	0.475216106795054	0.00256960601801244	0.611238825567173
cg00561903	0	0.476091476091476	0.00251645439406622	0.611238825567173
cg21245453	PSPC1;PSPC1;PSPC1	0.475872633767371	0.00252965124869787	0.611238825567173
cg00465198	CCNJ;CCNJ;CCNJ	0.47543494911916	0.00255622682698473	0.611238825567173
cg00368989	GTF2A2	-0.47543494911916	0.00255622682698473	0.611238825567173
cg26527457	C19orf45	0.475216106795054	0.00256960601801244	0.611238825567173
cg24722073	0	0.475216106795054	0.00256960601801244	0.611238825567173
cg12177743	TTC12	0.47543494911916	0.00255622682698473	0.611238825567173
cg19178742	0	0.47543494911916	0.00255622682698473	0.611238825567173
cg14168316	GOLGA1	0.47543494911916	0.00255622682698473	0.611238825567173
cg11323506	RNU5E;RNU5D;CKMT2;CKMT2;CKMT2	0.474778422146843	0.00259654837748644	0.612529930710972
cg19481513	0	0.474778422146843	0.00259654837748644	0.612529930710972
cg19091036	0	0.474778422146843	0.00259654837748644	0.612529930710972
cg13919466	COL16A1	0.474997264470949	0.00258304645637067	0.612529930710972
cg16028735	MAPK7;MAPK7;MAPK7;MAPK7;MAPK7;MAPK7	0.474778422146843	0.00259654837748644	0.612529930710972
cg05688523	LTBP1	0.474997264470949	0.00258304645637067	0.612529930710972
cg01254707	IL1RL1;IL1RL1	-0.474778422146843	0.00259654837748644	0.612529930710972
cg01547915	GALM	0.474778422146843	0.00259654837748644	0.612529930710972
cg03218689	HOXB9	0.474778422146843	0.00259654837748644	0.612529930710972
cg17066943	0	0.474778422146843	0.00259654837748644	0.612529930710972
cg06089684	0	0.474778422146843	0.00259654837748644	0.612529930710972
cg14222479	ARPM1;ARPM1	0.474778422146843	0.00259654837748644	0.612529930710972
cg02272851	0	-0.474778422146843	0.00259654837748644	0.612529930710972
cg10012627	SPRED1	-0.474559579822738	0.00261011201748534	0.612715221271336
cg23992624	MPZL1;MPZL1;MPZL1	0.474559579822738	0.00261011201748534	0.612715221271336
cg13272701	MAL2	0.474559579822738	0.00261011201748534	0.612715221271336
cg12973904	0	-0.474559579822738	0.00261011201748534	0.612715221271336
cg07144124	0	0.474559579822738	0.00261011201748534	0.612715221271336
cg27341926	GFRA1;GFRA1;GFRA1;GFRA1	0.474559579822738	0.00261011201748534	0.612715221271336
cg12856782	0	-0.474559579822738	0.00261011201748534	0.612715221271336
cg12000760	0	-0.474559579822738	0.00261011201748534	0.612715221271336
cg08510264	IRS2	0.474340737498632	0.0026237376131927	0.613542453792206
cg16674860	HPS1;HPS1	0.474340737498632	0.0026237376131927	0.613542453792206
cg02441015	PTPRS;PTPRS;PTPRS;PTPRS	-0.474340737498632	0.0026237376131927	0.613542453792206
cg19626725	RUFY1;RUFY1;RUFY1	0.474340737498632	0.0026237376131927	0.613542453792206
cg04757428	STMN3	0.474340737498632	0.0026237376131927	0.613542453792206
cg24199724	0	0.474340737498632	0.0026237376131927	0.613542453792206
cg26703128	0	0.474121895174527	0.00263742540213484	0.613593382907495
cg27580261	0	-0.474121895174527	0.00263742540213484	0.613593382907495
cg01985201	0	-0.474121895174527	0.00263742540213484	0.613593382907495
cg26646392	ZNF17	0.474121895174527	0.00263742540213484	0.613593382907495
cg16209364	MATR3;MATR3	0.473903052850421	0.00265117562254028	0.614282516090174
cg18804229	FOXP1	0.473903052850421	0.00265117562254028	0.614282516090174
cg03105091	LRRC40	0.473684210526316	0.00266498851334092	0.614756849157754
cg24559261	DCPS	0.473684210526316	0.00266498851334092	0.614756849157754
cg14477135	LOC100128164;SEC62;LOC100128164	0.473684210526316	0.00266498851334092	0.614756849157754
cg18644252	LOC144571	0.47346536820221	0.00267886431417337	0.614756849157754
cg13521899	0	0.473684210526316	0.00266498851334092	0.614756849157754
cg22589697	ZNF608	0.47346536820221	0.00267886431417337	0.614756849157754
cg17569842	RGS12;RGS12;RGS12	0.473684210526316	0.00266498851334092	0.614756849157754
cg02333852	THRB;THRB;THRB;THRB;THRB;THRB	-0.472808841229894	0.00272087158382256	0.615545584885851
cg26528484	TMEM182	0.472589998905788	0.00273500143528352	0.615545584885851
cg00857557	MEA1;KLHDC3;KLHDC3	0.472589998905788	0.00273500143528352	0.615545584885851
cg05134945	0	0.473027683553999	0.00270680560801052	0.615545584885851
cg05660179	LRP2	0.472589998905788	0.00273500143528352	0.615545584885851
cg22340747	0	0.472589998905788	0.00273500143528352	0.615545584885851
cg05103387	AP1S3	0.473246525878105	0.00269280326538006	0.615545584885851
cg27501759	OXTR	0.472589998905788	0.00273500143528352	0.615545584885851
cg01966129	PRAME;LOC648691;PRAME;PRAME;PRAME;PRAME	-0.473246525878105	0.00269280326538006	0.615545584885851
cg21762655	0	0.473246525878105	0.00269280326538006	0.615545584885851
cg18918349	NR2E1	0.472808841229894	0.00272087158382256	0.615545584885851
cg17621140	IQCB1;IQCB1;EAF2	0.472589998905788	0.00273500143528352	0.615545584885851
cg03186440	CBFA2T3	0.473027683553999	0.00270680560801052	0.615545584885851
cg04387924	0	0.472589998905788	0.00273500143528352	0.615545584885851
cg05043047	ZC3H3	0.473027683553999	0.00270680560801052	0.615545584885851
cg00459975	INTS9;INTS9;HMBOX1;INTS9;HMBOX1	0.472589998905788	0.00273500143528352	0.615545584885851
cg09896765	TPRKB	0.473027683553999	0.00270680560801052	0.615545584885851
cg15105326	ZIC4;ZIC4;ZIC4;ZIC4;ZIC4	-0.472808841229894	0.00272087158382256	0.615545584885851
cg11713274	0	0.472808841229894	0.00272087158382256	0.615545584885851
cg04958337	0	0.473246525878105	0.00269280326538006	0.615545584885851
cg02576468	SPTBN4	0.472808841229894	0.00272087158382256	0.615545584885851
cg25433624	PPP1R16B	0.472589998905788	0.00273500143528352	0.615545584885851
cg23427998	0	0.473246525878105	0.00269280326538006	0.615545584885851
cg22273355	ATP11A;ATP11A	0.473027683553999	0.00270680560801052	0.615545584885851
cg27254852	LOC100306951;INPP5K;INPP5K;INPP5K	0.472589998905788	0.00273500143528352	0.615545584885851
cg06701892	GPR133	0.472589998905788	0.00273500143528352	0.615545584885851
cg11908453	HDLBP;HDLBP	0.472808841229894	0.00272087158382256	0.615545584885851
cg00028507	0	0.473246525878105	0.00269280326538006	0.615545584885851
cg18485844	ASCL2;ASCL2	0.473246525878105	0.00269280326538006	0.615545584885851
cg22670397	IL1RAP;IL1RAP;IL1RAP;IL1RAP;IL1RAP;IL1RAP	0.473027683553999	0.00270680560801052	0.615545584885851
cg10943398	SHANK2;SHANK2	0.472808841229894	0.00272087158382256	0.615545584885851
cg04417954	CRTC3;CRTC3	0.469745048692417	0.00292461380978167	0.615763274336184
cg13115661	ASTN1;ASTN1	0.468869679395995	0.00298522029749733	0.615763274336184
cg08148209	PKNOX2	0.467775467775468	0.00306251851545107	0.615763274336184
cg07166171	0	0.468869679395995	0.00298522029749733	0.615763274336184
cg03466998	NLRP3;NLRP3;NLRP3;NLRP3;NLRP3	0.471495787285261	0.00280661736349776	0.615763274336184
cg21461281	THSD7A	-0.469088521720101	0.00296996676911771	0.615763274336184
cg18804777	MUC1;MUC1;MUC1;MUC1;MUC1;MUC1;MUC1	0.470401575664734	0.00287986696312795	0.615763274336184
cg21746851	PRRT3	0.469088521720101	0.00296996676911771	0.615763274336184
cg05887047	TFDP1;TFDP1	0.469088521720101	0.00296996676911771	0.615763274336184
cg00518190	ICMT	-0.469307364044206	0.00295478134805948	0.615763274336184
cg06694239	TSPAN33	0.46865083707189	0.00300054218864339	0.615763274336184
cg07398517	0	0.468431994747784	0.00301593269873332	0.615763274336184
cg02440976	ZNF280B;ZNF280B	0.469745048692417	0.00292461380978167	0.615763274336184
cg25713370	0	-0.467994310099573	0.00304692060412347	0.615763274336184
cg17929630	RNF39;RNF39	0.471276944961155	0.00282113560055194	0.615763274336184
cg03196627	RASGRF1;RASGRF1;RASGRF1	0.467556625451362	0.00307818607777969	0.615763274336184
cg02747254	KCTD13	-0.47105810263705	0.00283571943049466	0.615763274336184
cg09252301	GPR39	0.469307364044206	0.00295478134805948	0.615763274336184
cg12620942	0	0.469963891016523	0.00290963118532311	0.615763274336184
cg26472511	ADCY9	0.467337783127257	0.00309392355096637	0.615763274336184
cg14582226	CAV1	-0.469088521720101	0.00296996676911771	0.615763274336184
cg05412028	ABCC4;ABCC4	-0.470182733340628	0.00289471565370557	0.615763274336184
cg27221334	ROBO1;ROBO1;ROBO1;ROBO1	0.468869679395995	0.00298522029749733	0.615763274336184
cg04218278	MUL1	0.467556625451362	0.00307818607777969	0.615763274336184
cg23046682	TCTE1	0.469963891016523	0.00290963118532311	0.615763274336184
cg11512009	THRA;THRA	-0.467994310099573	0.00304692060412347	0.615763274336184
cg24567424	FAM155A	-0.468213152423679	0.0030313920846781	0.615763274336184
cg23588952	MYOM2	0.467556625451362	0.00307818607777969	0.615763274336184
cg15227771	0	0.468213152423679	0.0030313920846781	0.615763274336184
cg10759648	OPCML;OPCML	0.469963891016523	0.00290963118532311	0.615763274336184
cg05256179	BAT5	-0.467118940803151	0.0031097311956077	0.615763274336184
cg12174077	ADNP2	0.467337783127257	0.00309392355096637	0.615763274336184
cg26805749	0	0.468431994747784	0.00301593269873332	0.615763274336184
cg10861426	0	0.469088521720101	0.00296996676911771	0.615763274336184
cg12392126	BCL2L14;BCL2L14;BCL2L14	0.468869679395995	0.00298522029749733	0.615763274336184
cg08906631	ZNF616;ZNF616	0.47105810263705	0.00283571943049466	0.615763274336184
cg08377768	PPM1L	0.467556625451362	0.00307818607777969	0.615763274336184
cg24725441	0	-0.472152314257577	0.0027634537385764	0.615763274336184
cg08144042	0	-0.468869679395995	0.00298522029749733	0.615763274336184
cg23564559	DHRS7;DHRS7	0.471276944961155	0.00282113560055194	0.615763274336184
cg00726011	0	-0.471276944961155	0.00282113560055194	0.615763274336184
cg06369719	0	0.471276944961155	0.00282113560055194	0.615763274336184
cg09919392	0	0.470620417988839	0.00286508486251439	0.615763274336184
cg06575608	FOXK2	0.467337783127257	0.00309392355096637	0.615763274336184
cg01424241	KANK1	0.467994310099573	0.00304692060412347	0.615763274336184
cg08305872	RPE;RPE	0.468431994747784	0.00301593269873332	0.615763274336184
cg06575626	0	0.472371156581683	0.00274919540557147	0.615763274336184
cg05645634	0	0.472371156581683	0.00274919540557147	0.615763274336184
cg18058747	BHMT	0.46865083707189	0.00300054218864339	0.615763274336184
cg22953237	0	0.467337783127257	0.00309392355096637	0.615763274336184
cg22905274	TRIM2;TRIM2	0.468213152423679	0.0030313920846781	0.615763274336184
cg10387662	CPNE2	-0.467775467775468	0.00306251851545107	0.615763274336184
cg13399544	C8orf73	0.467775467775468	0.00306251851545107	0.615763274336184
cg13986294	0	-0.467118940803151	0.0031097311956077	0.615763274336184
cg00460776	0	0.470839260312944	0.00285036910151298	0.615763274336184
cg19881880	0	0.467556625451362	0.00307818607777969	0.615763274336184
cg04589050	MPRIP;MPRIP	0.47105810263705	0.00283571943049466	0.615763274336184
cg08011645	NRXN2;NRXN2	0.470620417988839	0.00286508486251439	0.615763274336184
cg00442109	0	-0.467337783127257	0.00309392355096637	0.615763274336184
cg01455568	0	0.467337783127257	0.00309392355096637	0.615763274336184
cg24359048	0	0.469088521720101	0.00296996676911771	0.615763274336184
cg02568716	0	0.470182733340628	0.00289471565370557	0.615763274336184
cg02179652	BSX	0.467775467775468	0.00306251851545107	0.615763274336184
cg24610866	WNT9A	0.467337783127257	0.00309392355096637	0.615763274336184
cg02324835	0	0.467556625451362	0.00307818607777969	0.615763274336184
cg21645936	0	0.467994310099573	0.00304692060412347	0.615763274336184
cg13865488	RXRA	0.470839260312944	0.00285036910151298	0.615763274336184
cg03400828	SPATS1	0.467337783127257	0.00309392355096637	0.615763274336184
cg10081304	COL23A1	0.470401575664734	0.00287986696312795	0.615763274336184
cg17129519	C6orf136;C6orf136;C6orf136	0.468869679395995	0.00298522029749733	0.615763274336184
cg01843899	STAC3	0.469088521720101	0.00296996676911771	0.615763274336184
cg01341355	BAT1;SNORD117;BAT1	0.472371156581683	0.00274919540557147	0.615763274336184
cg17017514	0	0.467994310099573	0.00304692060412347	0.615763274336184
cg04395788	EXT1	0.467775467775468	0.00306251851545107	0.615763274336184
cg25588725	CLIC1	0.46865083707189	0.00300054218864339	0.615763274336184
cg22359388	TRIM2;TRIM2	0.469963891016523	0.00290963118532311	0.615763274336184
cg09339159	B3GNT7	0.470839260312944	0.00285036910151298	0.615763274336184
cg02272710	RRP8	-0.471495787285261	0.00280661736349776	0.615763274336184
cg17031944	ECE1;ECE1;ECE1	0.469526206368312	0.00293966377960876	0.615763274336184
cg02487453	OSBP2	0.468213152423679	0.0030313920846781	0.615763274336184
cg13781700	SYDE1	0.470839260312944	0.00285036910151298	0.615763274336184
cg10025392	VPS29;RAD9B;VPS29	0.469963891016523	0.00290963118532311	0.615763274336184
cg12323980	CCAR1	0.471495787285261	0.00280661736349776	0.615763274336184
cg00143623	SLC6A9	0.470620417988839	0.00286508486251439	0.615763274336184
cg18896448	PCGF2	0.469745048692417	0.00292461380978167	0.615763274336184
cg18303423	DIP2C	0.468431994747784	0.00301593269873332	0.615763274336184
cg26874542	FGF18	-0.468213152423679	0.0030313920846781	0.615763274336184
cg14645972	DKFZP686I15217;DKFZP686I15217	0.469088521720101	0.00296996676911771	0.615763274336184
cg03225520	0	0.467118940803151	0.0031097311956077	0.615763274336184
cg18649438	NTRK1;INSRR	0.472371156581683	0.00274919540557147	0.615763274336184
cg06892439	TRIM26	0.47105810263705	0.00283571943049466	0.615763274336184
cg20270231	DIRC3	0.467556625451362	0.00307818607777969	0.615763274336184
cg23722096	SND1	-0.468213152423679	0.0030313920846781	0.615763274336184
cg16619425	CDH4	0.469307364044206	0.00295478134805948	0.615763274336184
cg01314597	0	-0.469963891016523	0.00290963118532311	0.615763274336184
cg24352349	C22orf9;C22orf9;MIR1249	-0.467556625451362	0.00307818607777969	0.615763274336184
cg15871991	NOL10	-0.471714629609366	0.00279216447186422	0.615763274336184
cg23983783	N4BP2L1;N4BP2L1	0.467556625451362	0.00307818607777969	0.615763274336184
cg10916967	MAD1L1;MAD1L1;MAD1L1	0.467775467775468	0.00306251851545107	0.615763274336184
cg22998028	ASB16	0.468213152423679	0.0030313920846781	0.615763274336184
cg21776577	XPR1;XPR1	0.467775467775468	0.00306251851545107	0.615763274336184
cg25503410	LOC285696	0.472371156581683	0.00274919540557147	0.615763274336184
cg25338262	CKM	0.472371156581683	0.00274919540557147	0.615763274336184
cg12854611	NCRNA00171	0.471933471933472	0.00277777667890148	0.615763274336184
cg25149218	PARD3B;PARD3B;PARD3B	0.471495787285261	0.00280661736349776	0.615763274336184
cg02026449	MARVELD3;MARVELD3	0.472152314257577	0.0027634537385764	0.615763274336184
cg05638787	DNAJC17;C15orf62;C15orf62	0.469088521720101	0.00296996676911771	0.615763274336184
cg18643421	KPRP	0.467118940803151	0.0031097311956077	0.615763274336184
cg05418736	RSPRY1;FAM192A;FAM192A	0.467337783127257	0.00309392355096637	0.615763274336184
cg08799191	C17orf101;C17orf101;HEXDC	0.469526206368312	0.00293966377960876	0.615763274336184
cg19908485	0	0.47105810263705	0.00283571943049466	0.615763274336184
cg14130977	GP1BB;SEPT5	-0.467775467775468	0.00306251851545107	0.615763274336184
cg20308351	CARD11	0.467337783127257	0.00309392355096637	0.615763274336184
cg05682128	PFN2;PFN2	0.468869679395995	0.00298522029749733	0.615763274336184
cg24684394	GLRX5;SNHG10;SCARNA13;SNHG10	0.469088521720101	0.00296996676911771	0.615763274336184
cg14473643	ZBTB22;TAPBP;TAPBP;TAPBP;ZBTB22	0.468431994747784	0.00301593269873332	0.615763274336184
cg08761396	GHR	0.471495787285261	0.00280661736349776	0.615763274336184
cg04805181	0	0.472152314257577	0.0027634537385764	0.615763274336184
cg08901057	PTPRS;PTPRS;PTPRS;PTPRS	0.469963891016523	0.00290963118532311	0.615763274336184
cg00437048	PFKP	0.469088521720101	0.00296996676911771	0.615763274336184
cg11806890	MRPL4;MRPL4;MRPL4	0.469745048692417	0.00292461380978167	0.615763274336184
cg09987789	AFF1;AFF1	-0.467994310099573	0.00304692060412347	0.615763274336184
cg16743754	0	0.470839260312944	0.00285036910151298	0.615763274336184
cg19307233	C1orf131;GNPAT;GNPAT	-0.467337783127257	0.00309392355096637	0.615763274336184
cg20772590	SEPT9;SEPT9;SEPT9;SEPT9;SEPT9;SEPT9	-0.467775467775468	0.00306251851545107	0.615763274336184
cg27265404	0	0.467994310099573	0.00304692060412347	0.615763274336184
cg13305657	RUNX3;RUNX3	0.470620417988839	0.00286508486251439	0.615763274336184
cg24696967	PDE10A;PDE10A	0.467118940803151	0.0031097311956077	0.615763274336184
cg24295424	NUAK1	0.471276944961155	0.00282113560055194	0.615763274336184
cg14903689	COL18A1;COL18A1;COL18A1	0.472152314257577	0.0027634537385764	0.615763274336184
cg00342953	SMCHD1	0.468869679395995	0.00298522029749733	0.615763274336184
cg11145461	CSRP1;CSRP1	-0.469088521720101	0.00296996676911771	0.615763274336184
cg12208353	NEB;NEB;NEB	0.471276944961155	0.00282113560055194	0.615763274336184
cg27303886	TTLL9;DUSP15;DUSP15;DUSP15	0.467556625451362	0.00307818607777969	0.615763274336184
cg22090863	SGCE;SGCE;PEG10;SGCE;PEG10	0.472152314257577	0.0027634537385764	0.615763274336184
cg07267782	FAM83B	0.468431994747784	0.00301593269873332	0.615763274336184
cg02712222	SSR1	0.472152314257577	0.0027634537385764	0.615763274336184
cg04259907	LYPD3	-0.467556625451362	0.00307818607777969	0.615763274336184
cg00876784	0	0.468213152423679	0.0030313920846781	0.615763274336184
cg05988638	LOC340508	0.471276944961155	0.00282113560055194	0.615763274336184
cg18002126	0	0.47105810263705	0.00283571943049466	0.615763274336184
cg03636532	ONECUT2	-0.468213152423679	0.0030313920846781	0.615763274336184
cg09310733	0	0.46865083707189	0.00300054218864339	0.615763274336184
cg17648119	SLC6A12;SLC6A12;SLC6A12	0.47105810263705	0.00283571943049466	0.615763274336184
cg20707064	ITGA11	0.46865083707189	0.00300054218864339	0.615763274336184
cg03172801	MYL12A	0.472152314257577	0.0027634537385764	0.615763274336184
cg19037007	C20orf54	-0.469526206368312	0.00293966377960876	0.615763274336184
cg12886694	HIST1H2AL	0.469745048692417	0.00292461380978167	0.615763274336184
cg16206364	CPT1C;CPT1C	-0.471933471933472	0.00277777667890148	0.615763274336184
cg15428435	PPP2R5C;PPP2R5C	0.469526206368312	0.00293966377960876	0.615763274336184
cg01900836	0	-0.469088521720101	0.00296996676911771	0.615763274336184
cg09327770	SLC38A1;SLC38A1	-0.469526206368312	0.00293966377960876	0.615763274336184
cg24940248	0	0.470401575664734	0.00287986696312795	0.615763274336184
cg05154546	RGS12;RGS12;RGS12	0.470620417988839	0.00286508486251439	0.615763274336184
cg02002584	DOLPP1;DOLPP1	0.46865083707189	0.00300054218864339	0.615763274336184
cg00829075	PITRM1	0.467337783127257	0.00309392355096637	0.615763274336184
cg04419883	0	-0.471276944961155	0.00282113560055194	0.615763274336184
cg14917874	SH3BP4	-0.467994310099573	0.00304692060412347	0.615763274336184
cg03520644	COL11A1;COL11A1;COL11A1;COL11A1	0.471276944961155	0.00282113560055194	0.615763274336184
cg04042106	MUS81	0.472371156581683	0.00274919540557147	0.615763274336184
cg23744638	0	0.470401575664734	0.00287986696312795	0.615763274336184
cg12082271	PSD3;PSD3	0.468213152423679	0.0030313920846781	0.615763274336184
cg05711037	DGKD;DGKD	0.470401575664734	0.00287986696312795	0.615763274336184
cg22897522	MYH10	0.469526206368312	0.00293966377960876	0.615763274336184
cg22225849	NEDD9;NEDD9	0.468431994747784	0.00301593269873332	0.615763274336184
cg22433775	CSPP1;CSPP1	0.467775467775468	0.00306251851545107	0.615763274336184
cg18161956	TBX3;TBX3	0.469307364044206	0.00295478134805948	0.615763274336184
cg22960186	COL23A1;COL23A1	0.467118940803151	0.0031097311956077	0.615763274336184
cg15267545	VPS37C	0.467337783127257	0.00309392355096637	0.615763274336184
cg16880392	0	0.471495787285261	0.00280661736349776	0.615763274336184
cg04680037	RNF19B;RNF19B	0.470839260312944	0.00285036910151298	0.615763274336184
cg12488187	MSRB3;MSRB3	0.46865083707189	0.00300054218864339	0.615763274336184
cg08235822	PITPNB	0.468213152423679	0.0030313920846781	0.615763274336184
cg10337322	FBXL15	0.470401575664734	0.00287986696312795	0.615763274336184
cg27612847	SFRS8	0.471276944961155	0.00282113560055194	0.615763274336184
cg12056639	MGAT5B	0.468213152423679	0.0030313920846781	0.615763274336184
cg11773265	MTRF1L;MTRF1L	0.470401575664734	0.00287986696312795	0.615763274336184
cg05152717	SLC30A1	0.46865083707189	0.00300054218864339	0.615763274336184
cg21877580	MIR548H3;C6orf167	0.472371156581683	0.00274919540557147	0.615763274336184
cg08670906	0	-0.467118940803151	0.0031097311956077	0.615763274336184
cg21762523	NR2E1	0.471276944961155	0.00282113560055194	0.615763274336184
cg17691292	ESRP1;ESRP1;ESRP1;ESRP1;ESRP1	0.467118940803151	0.0031097311956077	0.615763274336184
cg23908228	KCNE1;KCNE1;KCNE1	0.46865083707189	0.00300054218864339	0.615763274336184
cg25093492	PLCH1;PLCH1;PLCH1	0.472152314257577	0.0027634537385764	0.615763274336184
cg21700332	STEAP2;STEAP2	0.471276944961155	0.00282113560055194	0.615763274336184
cg07348481	0	0.47105810263705	0.00283571943049466	0.615763274336184
cg07995114	NUP160	0.470401575664734	0.00287986696312795	0.615763274336184
cg04705435	KCNJ11;KCNJ11	-0.471714629609366	0.00279216447186422	0.615763274336184
cg01158469	WWP2;WWP2	0.470839260312944	0.00285036910151298	0.615763274336184
cg00128353	NEURL;NEURL	-0.471933471933472	0.00277777667890148	0.615763274336184
cg08114317	KIAA1751	0.467775467775468	0.00306251851545107	0.615763274336184
cg18830687	ARSG	0.467337783127257	0.00309392355096637	0.615763274336184
cg04889069	0	0.467337783127257	0.00309392355096637	0.615763274336184
cg19465011	PTPRN2;PTPRN2;PTPRN2	0.470182733340628	0.00289471565370557	0.615763274336184
cg08716684	ANKLE2	-0.471714629609366	0.00279216447186422	0.615763274336184
cg21440339	0	0.466900098479046	0.00312560927304085	0.616628969125684
cg10783469	ZNF577;ZNF577;ZNF577	-0.466900098479046	0.00312560927304085	0.616628969125684
cg05595469	PCNT	-0.466900098479046	0.00312560927304085	0.616628969125684
cg22076676	THADA;THADA	0.466900098479046	0.00312560927304085	0.616628969125684
cg18009321	LOC284798;LOC284798;LOC284798	0.466900098479046	0.00312560927304085	0.616628969125684
cg24059871	POP4;POP4	0.466900098479046	0.00312560927304085	0.616628969125684
cg00574913	ESF1	0.46668125615494	0.00314155804534486	0.617502209347902
cg25065097	RCBTB1	0.46668125615494	0.00314155804534486	0.617502209347902
cg25597623	SEMA3B;SEMA3B	0.46668125615494	0.00314155804534486	0.617502209347902
cg09725286	0	0.46668125615494	0.00314155804534486	0.617502209347902
cg16928400	ZNF540;ZNF571	0.46668125615494	0.00314155804534486	0.617502209347902
cg09451613	TACC2;TACC2	0.46668125615494	0.00314155804534486	0.617502209347902
cg25281849	SND1	0.46668125615494	0.00314155804534486	0.617502209347902
cg12486287	VASN;CORO7	0.466462413830835	0.00315757777534182	0.6175864206485
cg23580410	ERO1L	-0.466462413830835	0.00315757777534182	0.6175864206485
cg03702975	TLR5	-0.466462413830835	0.00315757777534182	0.6175864206485
cg03938043	INTS7;DTL	-0.466462413830835	0.00315757777534182	0.6175864206485
cg06799721	TARS	-0.466462413830835	0.00315757777534182	0.6175864206485
cg20480259	STK19;SKIV2L	0.466462413830835	0.00315757777534182	0.6175864206485
cg03610148	FHIT;FHIT	0.466462413830835	0.00315757777534182	0.6175864206485
cg01832586	ZNF423	0.466462413830835	0.00315757777534182	0.6175864206485
cg14788994	KRBA2	0.466462413830835	0.00315757777534182	0.6175864206485
cg21182196	CLMN	0.466462413830835	0.00315757777534182	0.6175864206485
cg11039712	MESDC2	0.466243571506729	0.00317366872659791	0.618608737848627
cg16005697	0	0.466243571506729	0.00317366872659791	0.618608737848627
cg05097165	0	0.466243571506729	0.00317366872659791	0.618608737848627
cg02932355	0	0.466243571506729	0.00317366872659791	0.618608737848627
cg26608718	AKAP8L	0.466243571506729	0.00317366872659791	0.618608737848627
cg13454407	KCNV1	0.466243571506729	0.00317366872659791	0.618608737848627
cg15779643	RCVRN	0.466024729182624	0.00318983116342477	0.61871451162454
cg21214362	DVL3	0.466024729182624	0.00318983116342477	0.61871451162454
cg09887801	ITGA2B	0.466024729182624	0.00318983116342477	0.61871451162454
cg04304494	MTF1	-0.466024729182624	0.00318983116342477	0.61871451162454
cg12904114	CIAO1;TMEM127	-0.466024729182624	0.00318983116342477	0.61871451162454
cg21075111	KRAS;KRAS	-0.466024729182624	0.00318983116342477	0.61871451162454
cg25344734	RASSF10	0.466024729182624	0.00318983116342477	0.61871451162454
cg11896550	SYT5	-0.466024729182624	0.00318983116342477	0.61871451162454
cg13794687	LMOD2	0.466024729182624	0.00318983116342477	0.61871451162454
cg03328639	ABCB9;ABCB9;ABCB9	0.466024729182624	0.00318983116342477	0.61871451162454
cg18503234	TPCN2	0.465805886858518	0.00320606535088052	0.618833103824237
cg25734842	0	0.465805886858518	0.00320606535088052	0.618833103824237
cg27314048	SNORA39;SNORA60;SNHG11	0.465805886858518	0.00320606535088052	0.618833103824237
cg22056759	TSC22D4	0.465805886858518	0.00320606535088052	0.618833103824237
cg20711695	LOC285419;LOC285419	-0.465805886858518	0.00320606535088052	0.618833103824237
cg01701302	0	0.465805886858518	0.00320606535088052	0.618833103824237
cg02438575	REXO1	0.465587044534413	0.00322237155477096	0.620403222679036
cg14582452	SRA1	0.465587044534413	0.00322237155477096	0.620403222679036
cg01443285	SNTB1	0.465587044534413	0.00322237155477096	0.620403222679036
cg07191900	IL17RA	-0.465587044534413	0.00322237155477096	0.620403222679036
cg00008823	NRD1;NRD1	0.465368202210307	0.00323875004165081	0.620932176545886
cg04352962	IRF6	0.465368202210307	0.00323875004165081	0.620932176545886
cg17152789	PLTP;PLTP	0.465368202210307	0.00323875004165081	0.620932176545886
cg19015264	C17orf91;C17orf91;MIR22;C17orf91;C17orf91	0.465368202210307	0.00323875004165081	0.620932176545886
cg04859466	SOX2OT	0.465368202210307	0.00323875004165081	0.620932176545886
cg00472722	0	0.465368202210307	0.00323875004165081	0.620932176545886
cg24799947	PATL2	-0.465149359886202	0.00325520107882478	0.621080094924706
cg20668607	DNAJC11	0.465149359886202	0.00325520107882478	0.621080094924706
cg12989128	GDAP1L1;GDAP1L1	-0.465149359886202	0.00325520107882478	0.621080094924706
cg11534937	TNRC18	0.465149359886202	0.00325520107882478	0.621080094924706
cg10183035	PEX1;C7orf64	0.465149359886202	0.00325520107882478	0.621080094924706
cg08540953	C7orf52	0.465149359886202	0.00325520107882478	0.621080094924706
cg18884060	FAM53B	0.465149359886202	0.00325520107882478	0.621080094924706
cg04595720	JPH3	0.465149359886202	0.00325520107882478	0.621080094924706
cg12578166	KCNQ1	0.465149359886202	0.00325520107882478	0.621080094924706
cg27109614	ABHD3	0.465149359886202	0.00325520107882478	0.621080094924706
cg00265769	0	0.464711675237991	0.00328832187703112	0.62224007694238
cg11956813	PXT1	0.464492832913885	0.00330499217643359	0.62224007694238
cg24142464	PABPC4;PABPC4;PABPC4	0.464492832913885	0.00330499217643359	0.62224007694238
cg06284479	LRRFIP2;LRRFIP2;LRRFIP2	0.464711675237991	0.00328832187703112	0.62224007694238
cg23138608	CCDC88C	-0.464492832913885	0.00330499217643359	0.62224007694238
cg24706532	GALNT9	0.464492832913885	0.00330499217643359	0.62224007694238
cg07947930	PRELP;PRELP;PRELP;PRELP	0.464711675237991	0.00328832187703112	0.62224007694238
cg01230325	C9orf129	0.464492832913885	0.00330499217643359	0.62224007694238
cg16412555	0	0.464930517562096	0.00327172493434879	0.62224007694238
cg08486637	WBP2	0.464492832913885	0.00330499217643359	0.62224007694238
cg26449836	SSBP1;FLJ40852	0.464492832913885	0.00330499217643359	0.62224007694238
cg19171161	0	0.464711675237991	0.00328832187703112	0.62224007694238
cg20446143	MS4A8B	-0.464711675237991	0.00328832187703112	0.62224007694238
cg11934688	PTPRG	0.464492832913885	0.00330499217643359	0.62224007694238
cg26688155	ADAMTS6	0.464492832913885	0.00330499217643359	0.62224007694238
cg04665604	DDAH2	0.464930517562096	0.00327172493434879	0.62224007694238
cg22665096	0	0.464492832913885	0.00330499217643359	0.62224007694238
cg15821605	KIF16B	-0.464930517562096	0.00327172493434879	0.62224007694238
cg21115430	0	0.464711675237991	0.00328832187703112	0.62224007694238
cg01273232	0	-0.464055148265675	0.00333855392742064	0.62225782174395
cg20541656	LAPTM4B	0.46427399058978	0.00332173610287265	0.62225782174395
cg14568259	NR6A1;NR6A1	-0.464055148265675	0.00333855392742064	0.62225782174395
cg16784566	LRPAP1	0.46427399058978	0.00332173610287265	0.62225782174395
cg22605290	0	0.464055148265675	0.00333855392742064	0.62225782174395
cg06916591	SFXN5	0.46427399058978	0.00332173610287265	0.62225782174395
cg11721913	0	-0.464055148265675	0.00333855392742064	0.62225782174395
cg08612140	NPM3	0.464055148265675	0.00333855392742064	0.62225782174395
cg27378180	CSPG4	0.46427399058978	0.00332173610287265	0.62225782174395
cg06937882	C20orf3	0.464055148265675	0.00333855392742064	0.62225782174395
cg18330637	LOC388789	0.464055148265675	0.00333855392742064	0.62225782174395
cg06873316	NELL1;NELL1	0.46427399058978	0.00332173610287265	0.62225782174395
cg27121309	ACER3	0.464055148265675	0.00333855392742064	0.62225782174395
cg07363977	AP2A2	0.464055148265675	0.00333855392742064	0.62225782174395
cg23716309	IQCF5	-0.46427399058978	0.00332173610287265	0.62225782174395
cg25478114	0	0.464055148265675	0.00333855392742064	0.62225782174395
cg02944398	0	0.464055148265675	0.00333855392742064	0.62225782174395
cg11711114	NCKAP1;NCKAP1	0.46427399058978	0.00332173610287265	0.62225782174395
cg10358603	RNF31;PSME2	0.464055148265675	0.00333855392742064	0.62225782174395
cg08806699	RBP7	0.463836305941569	0.00335544592190686	0.622857725763059
cg16283010	RG9MTD1	0.463836305941569	0.00335544592190686	0.622857725763059
cg23291534	KCNV1	0.463836305941569	0.00335544592190686	0.622857725763059
cg20910361	RNF150	0.463836305941569	0.00335544592190686	0.622857725763059
cg03774708	CRTAP	-0.463617463617464	0.00337241235891877	0.623972994398387
cg23014794	0	-0.463617463617464	0.00337241235891877	0.623972994398387
cg16024318	SLC6A7;SLC6A7	0.463617463617464	0.00337241235891877	0.623972994398387
cg22868518	RNH1;RNH1;RNH1;RNH1;RNH1;RNH1;RNH1;RNH1	0.463617463617464	0.00337241235891877	0.623972994398387
cg09230376	0	0.463617463617464	0.00337241235891877	0.623972994398387
cg19013489	DYNLL2	0.463617463617464	0.00337241235891877	0.623972994398387
cg03310003	FBXO8;KIAA1712;KIAA1712;KIAA1712;FBXO8	-0.463617463617464	0.00337241235891877	0.623972994398387
cg09360458	PRDM2;PRDM2;PRDM2;PRDM2	0.463398621293358	0.00338945351180309	0.624336514523903
cg10471356	ATP11A;ATP11A	0.463398621293358	0.00338945351180309	0.624336514523903
cg03313945	ZIC5	0.463398621293358	0.00338945351180309	0.624336514523903
cg13740339	FBP1;FBP1	0.463398621293358	0.00338945351180309	0.624336514523903
cg16680167	DPP6;DPP6;DPP6	-0.463398621293358	0.00338945351180309	0.624336514523903
cg10774018	PIGH	0.463398621293358	0.00338945351180309	0.624336514523903
cg13267264	PRDM14	0.463398621293358	0.00338945351180309	0.624336514523903
cg22279507	FARSB	0.463179778969253	0.00340656965466705	0.624710567033761
cg08645889	SDC1;SDC1	-0.463179778969253	0.00340656965466705	0.624710567033761
cg17039519	ERBB2IP;ERBB2IP	0.463179778969253	0.00340656965466705	0.624710567033761
cg04428701	PLAC9	0.463179778969253	0.00340656965466705	0.624710567033761
cg27174787	TPM4	0.463179778969253	0.00340656965466705	0.624710567033761
cg04757901	TNXB	0.463179778969253	0.00340656965466705	0.624710567033761
cg06630098	SLC35E1	-0.463179778969253	0.00340656965466705	0.624710567033761
cg06819375	LUC7L;LUC7L	0.462960936645147	0.00342376106237941	0.625345702366257
cg00526953	0	0.462960936645147	0.00342376106237941	0.625345702366257
cg15550930	0	0.462960936645147	0.00342376106237941	0.625345702366257
cg15633664	GRP;GRP;GRP	-0.462960936645147	0.00342376106237941	0.625345702366257
cg00610310	LOC146336;SSTR5	0.462960936645147	0.00342376106237941	0.625345702366257
cg10592494	BAIAP2L1	-0.462960936645147	0.00342376106237941	0.625345702366257
cg01866330	SLC45A4	0.462960936645147	0.00342376106237941	0.625345702366257
cg00758374	C3orf52	0.462960936645147	0.00342376106237941	0.625345702366257
cg07817208	0	0.462960936645147	0.00342376106237941	0.625345702366257
cg07099609	FOXK1	0.462960936645147	0.00342376106237941	0.625345702366257
cg24095592	HOXB3	0.462742094321042	0.00344102801057173	0.626364725491988
cg01321088	FAM190A;FAM190A	0.462742094321042	0.00344102801057173	0.626364725491988
cg19406036	0	0.462742094321042	0.00344102801057173	0.626364725491988
cg11414044	AATF	-0.462742094321042	0.00344102801057173	0.626364725491988
cg17176619	STK24	-0.462742094321042	0.00344102801057173	0.626364725491988
cg02136590	0	-0.462523251996936	0.00345837077563942	0.627515557038009
cg10597191	HK2	0.462523251996936	0.00345837077563942	0.627515557038009
cg10494684	TMEM97	0.462523251996936	0.00345837077563942	0.627515557038009
cg01005517	MGC23284;SNAI3	0.462523251996936	0.00345837077563942	0.627515557038009
cg20278382	HIST1H2BA;HIST1H2AA	-0.462304409672831	0.00347578963474287	0.628298630617414
cg14658518	0	-0.462304409672831	0.00347578963474287	0.628298630617414
cg12484266	C2;C2	0.462304409672831	0.00347578963474287	0.628298630617414
cg12542281	N4BP2L2;N4BP2L2	0.462304409672831	0.00347578963474287	0.628298630617414
cg00658440	0	-0.462304409672831	0.00347578963474287	0.628298630617414
cg24805384	0	0.462304409672831	0.00347578963474287	0.628298630617414
cg10561983	0	0.462304409672831	0.00347578963474287	0.628298630617414
cg06350882	0	0.462304409672831	0.00347578963474287	0.628298630617414
cg00197313	NEFL	0.462085567348725	0.00349328486580874	0.628716745074039
cg02190454	0	0.462085567348725	0.00349328486580874	0.628716745074039
cg01748328	0	-0.462085567348725	0.00349328486580874	0.628716745074039
cg24779751	WDR62;WDR62;WDR62;THAP8;WDR62	0.462085567348725	0.00349328486580874	0.628716745074039
cg08191993	PHRF1	-0.462085567348725	0.00349328486580874	0.628716745074039
cg04249642	0	0.462085567348725	0.00349328486580874	0.628716745074039
cg05504729	ANKRD11	-0.462085567348725	0.00349328486580874	0.628716745074039
cg15432510	RPTOR;RPTOR	0.462085567348725	0.00349328486580874	0.628716745074039
cg05606089	AP3B1	0.46186672502462	0.0035108567475309	0.629021251042581
cg06971602	AATF	0.46186672502462	0.0035108567475309	0.629021251042581
cg12625263	TUBB4;MIR220B	0.46186672502462	0.0035108567475309	0.629021251042581
cg13707943	FAM102A;FAM102A	0.46186672502462	0.0035108567475309	0.629021251042581
cg02896355	ZNF226;ZNF226;ZNF226;ZNF226;ZNF226	0.46186672502462	0.0035108567475309	0.629021251042581
cg04269188	BRF1	-0.46186672502462	0.0035108567475309	0.629021251042581
cg11362538	MANSC1	-0.461647882700514	0.00352850555937172	0.629213553900318
cg21583821	PASK	-0.461647882700514	0.00352850555937172	0.629213553900318
cg09799714	PDZD3;PDZD3	0.461647882700514	0.00352850555937172	0.629213553900318
cg21554552	RASSF1;RASSF1	0.461647882700514	0.00352850555937172	0.629213553900318
cg23616100	CLSTN1;CLSTN1	-0.461647882700514	0.00352850555937172	0.629213553900318
cg05746288	ME2;ME2	0.461647882700514	0.00352850555937172	0.629213553900318
cg07622096	C2orf48	0.461647882700514	0.00352850555937172	0.629213553900318
cg19713638	LRCH1;LRCH1;LRCH1	0.461210198052303	0.00356403509510771	0.629254408714053
cg22864266	FKBP11;FKBP11;FKBP11	0.460991355728198	0.00358191638177997	0.629254408714053
cg23547892	LGMN;LGMN	-0.461429040376409	0.00354623158156312	0.629254408714053
cg00684594	BTBD18	0.461210198052303	0.00356403509510771	0.629254408714053
cg02265922	MEGF6	0.460991355728198	0.00358191638177997	0.629254408714053
cg26266862	ZMPSTE24	0.460772513404092	0.00359987572412732	0.629254408714053
cg02976588	0	-0.460991355728198	0.00358191638177997	0.629254408714053
cg17859426	ZDHHC23	-0.461429040376409	0.00354623158156312	0.629254408714053
cg15032604	SLC22A23	0.460991355728198	0.00358191638177997	0.629254408714053
cg05552569	HEXB	-0.460991355728198	0.00358191638177997	0.629254408714053
cg09931793	OR2K2	0.460991355728198	0.00358191638177997	0.629254408714053
cg18993626	STAU2;STAU2;STAU2;STAU2;STAU2;STAU2;STAU2	0.461429040376409	0.00354623158156312	0.629254408714053
cg26059836	SGPL1	0.461210198052303	0.00356403509510771	0.629254408714053
cg08571020	C10orf62;DHDPSL;DHDPSL	0.460991355728198	0.00358191638177997	0.629254408714053
cg18184785	0	0.461210198052303	0.00356403509510771	0.629254408714053
cg13652653	TMEM33	0.460772513404092	0.00359987572412732	0.629254408714053
cg17123334	0	0.460991355728198	0.00358191638177997	0.629254408714053
cg15883094	SETD1B	0.460991355728198	0.00358191638177997	0.629254408714053
cg09317239	0	0.461210198052303	0.00356403509510771	0.629254408714053
cg10148280	HPS3	0.460991355728198	0.00358191638177997	0.629254408714053
cg21174644	BRD2;BRD2	0.460772513404092	0.00359987572412732	0.629254408714053
cg12860635	0	0.460772513404092	0.00359987572412732	0.629254408714053
cg08981421	0	0.460991355728198	0.00358191638177997	0.629254408714053
cg00107630	ASTN2;ASTN2;ASTN2	0.461210198052303	0.00356403509510771	0.629254408714053
cg24757514	INTS8	-0.461429040376409	0.00354623158156312	0.629254408714053
cg13425998	ASB6;ASB6	0.460772513404092	0.00359987572412732	0.629254408714053
cg20677901	TP73	0.461210198052303	0.00356403509510771	0.629254408714053
cg04346226	RAB12	0.461210198052303	0.00356403509510771	0.629254408714053
cg13538475	0	0.460991355728198	0.00358191638177997	0.629254408714053
cg14742148	GPR125	-0.460772513404092	0.00359987572412732	0.629254408714053
cg13575604	TCP11L1;TCP11L1;TCP11L1	-0.460991355728198	0.00358191638177997	0.629254408714053
cg08723353	NUBP2	0.461210198052303	0.00356403509510771	0.629254408714053
cg04941239	RPS3	0.461210198052303	0.00356403509510771	0.629254408714053
cg18715868	0	0.460553671079987	0.00361791340547128	0.629869528737134
cg25669547	LIAS;RPL9;LIAS;RPL9	0.460553671079987	0.00361791340547128	0.629869528737134
cg16531955	FRS2;FRS2	0.460553671079987	0.00361791340547128	0.629869528737134
cg01074356	DAB1	-0.460553671079987	0.00361791340547128	0.629869528737134
cg22884130	PISD	0.460553671079987	0.00361791340547128	0.629869528737134
cg02097636	PAFAH1B3;PRR19;PRR19;PAFAH1B3;PAFAH1B3	0.460553671079987	0.00361791340547128	0.629869528737134
cg16548780	KIAA0895L;EXOC3L	0.460553671079987	0.00361791340547128	0.629869528737134
cg01476795	SH2D4B;SH2D4B	0.460334828755881	0.00363602970990858	0.630133562730003
cg24938051	ALDH1L1	-0.460334828755881	0.00363602970990858	0.630133562730003
cg03771844	PRO1768;FOXN3	0.460334828755881	0.00363602970990858	0.630133562730003
cg15039603	ITGB2;ITGB2	0.460334828755881	0.00363602970990858	0.630133562730003
cg11523020	UPK3A;UPK3A	0.460334828755881	0.00363602970990858	0.630133562730003
cg09804439	STAT3;STAT3;STAT3;STAT3;STAT3	0.460334828755881	0.00363602970990858	0.630133562730003
cg25598376	NR2C2	0.460334828755881	0.00363602970990858	0.630133562730003
cg06972019	ENO1	-0.460334828755881	0.00363602970990858	0.630133562730003
cg15248035	CCIN	0.45989714410767	0.00367249932833293	0.630338707248752
cg09088988	STK32A;STK32A	0.45989714410767	0.00367249932833293	0.630338707248752
cg18706434	SUV420H2	0.45989714410767	0.00367249932833293	0.630338707248752
cg13990976	PRDM10;PRDM10;PRDM10;PRDM10	0.45989714410767	0.00367249932833293	0.630338707248752
cg08284876	0	0.460115986431776	0.00365422492231229	0.630338707248752
cg26232708	UBE2R2	-0.45989714410767	0.00367249932833293	0.630338707248752
cg04490178	S1PR4	0.45989714410767	0.00367249932833293	0.630338707248752
cg11930908	0	0.460115986431776	0.00365422492231229	0.630338707248752
cg13206063	MICAL1;MICAL1	0.45989714410767	0.00367249932833293	0.630338707248752
cg07568313	NOTCH2	0.460115986431776	0.00365422492231229	0.630338707248752
cg22167526	0	0.45989714410767	0.00367249932833293	0.630338707248752
cg21984532	FLJ43663;FLJ43663	0.45989714410767	0.00367249932833293	0.630338707248752
cg23212590	FOXJ3	0.45989714410767	0.00367249932833293	0.630338707248752
cg24656388	EEF1E1;EEF1E1	-0.45989714410767	0.00367249932833293	0.630338707248752
cg20150640	C1orf213;C1orf213;C1orf213;ZNF436	0.460115986431776	0.00365422492231229	0.630338707248752
cg20100151	0	-0.460115986431776	0.00365422492231229	0.630338707248752
cg06972381	PRRG4	0.459678301783565	0.00369085321439957	0.630358742662
cg07354861	C11orf92;C11orf93	0.459459459459459	0.00370928686772103	0.630358742662
cg21311736	0	0.459459459459459	0.00370928686772103	0.630358742662
cg19313495	TNNT3;TNNT3;TNNT3;TNNT3	0.459459459459459	0.00370928686772103	0.630358742662
cg16334383	0	0.459678301783565	0.00369085321439957	0.630358742662
cg26848300	TRPV1;TRPV1;TRPV1	0.459459459459459	0.00370928686772103	0.630358742662
cg03150753	0	0.459678301783565	0.00369085321439957	0.630358742662
cg07203423	TLX2	0.459459459459459	0.00370928686772103	0.630358742662
cg19577671	0	0.459678301783565	0.00369085321439957	0.630358742662
cg10056356	FREM3	0.459459459459459	0.00370928686772103	0.630358742662
cg06463109	AP1S1	0.459678301783565	0.00369085321439957	0.630358742662
cg13714844	GNG10;DNAJC25-GNG10	0.459678301783565	0.00369085321439957	0.630358742662
cg03905442	MOG;MOG;MOG;MOG;MOG;MOG;MOG;MOG;MOG;MOG;MOG	0.459678301783565	0.00369085321439957	0.630358742662
cg09073539	PAX2;PAX2;PAX2;PAX2;PAX2	0.459678301783565	0.00369085321439957	0.630358742662
cg20647418	PYY	-0.459459459459459	0.00370928686772103	0.630358742662
cg02587405	DCLK2;DCLK2	0.459459459459459	0.00370928686772103	0.630358742662
cg06690689	CNGB3	-0.459459459459459	0.00370928686772103	0.630358742662
cg27159916	TSPAN16	0.459240617135354	0.00372780057628687	0.630798694395859
cg06564132	PKN1;PKN1	0.459240617135354	0.00372780057628687	0.630798694395859
cg12045528	EHD3	0.459240617135354	0.00372780057628687	0.630798694395859
cg23198998	RAET1G	0.459240617135354	0.00372780057628687	0.630798694395859
cg16825211	LRP1	0.459240617135354	0.00372780057628687	0.630798694395859
cg05460289	0	0.459240617135354	0.00372780057628687	0.630798694395859
cg00249614	0	0.459240617135354	0.00372780057628687	0.630798694395859
cg05163325	SNX9	0.459240617135354	0.00372780057628687	0.630798694395859
cg08647910	SGK1;SGK1;SGK1;SGK1	0.459240617135354	0.00372780057628687	0.630798694395859
cg15694146	0	0.459021774811248	0.00374639462886858	0.631949698096644
cg20250935	CALM1	0.459021774811248	0.00374639462886858	0.631949698096644
cg21100596	UBXN6	0.459021774811248	0.00374639462886858	0.631949698096644
cg05963740	INPP1;INPP1	0.459021774811248	0.00374639462886858	0.631949698096644
cg04496996	C6orf115	-0.458802932487143	0.00376506931502068	0.632173595574681
cg11163388	IL6ST;IL6ST;IL6ST;IL6ST	0.458802932487143	0.00376506931502068	0.632173595574681
cg02082210	MRGPRG;C11orf36	-0.458802932487143	0.00376506931502068	0.632173595574681
cg12714759	0	0.458802932487143	0.00376506931502068	0.632173595574681
cg13803214	MED12L	0.458802932487143	0.00376506931502068	0.632173595574681
cg24234141	SPI1;SPI1	-0.458802932487143	0.00376506931502068	0.632173595574681
cg05648629	ADCY9	-0.458802932487143	0.00376506931502068	0.632173595574681
cg17334978	ZNF141	0.458802932487143	0.00376506931502068	0.632173595574681
cg21395191	PANX2;PANX2;PANX2	0.458584090163037	0.00378382492508181	0.632177015522764
cg04316564	PARD3B;PARD3B;PARD3B	0.458584090163037	0.00378382492508181	0.632177015522764
cg25475289	TGFA;TGFA	-0.458584090163037	0.00378382492508181	0.632177015522764
cg03393223	LOC399959	-0.458584090163037	0.00378382492508181	0.632177015522764
cg22627390	JAM2;JAM2	0.458584090163037	0.00378382492508181	0.632177015522764
cg05339515	0	0.458584090163037	0.00378382492508181	0.632177015522764
cg07808661	C18orf18;LOC339290	0.458584090163037	0.00378382492508181	0.632177015522764
cg15143070	0	0.458584090163037	0.00378382492508181	0.632177015522764
cg13140564	PLTP;PLTP	-0.458584090163037	0.00378382492508181	0.632177015522764
cg00601751	0	0.458584090163037	0.00378382492508181	0.632177015522764
cg02073465	GCNT3;GCNT3	0.458365247838932	0.00380266175017584	0.633118163892762
cg11327366	FAM189A1	0.458365247838932	0.00380266175017584	0.633118163892762
cg21454030	NCAPG;DCAF16;NCAPG	0.458365247838932	0.00380266175017584	0.633118163892762
cg14258935	ZBTB22;TAPBP;TAPBP;TAPBP;ZBTB22	0.458365247838932	0.00380266175017584	0.633118163892762
cg02860281	0	0.458365247838932	0.00380266175017584	0.633118163892762
cg15303472	TMEM184B;TMEM184B	0.458365247838932	0.00380266175017584	0.633118163892762
cg00418146	NMNAT1;LZIC	0.458365247838932	0.00380266175017584	0.633118163892762
cg00892060	0	0.458146405514826	0.00382158008221297	0.633143876533968
cg20784733	RABGEF1;RABGEF1	-0.458146405514826	0.00382158008221297	0.633143876533968
cg00004818	AGA	0.458146405514826	0.00382158008221297	0.633143876533968
cg25179470	LZTS2	0.458146405514826	0.00382158008221297	0.633143876533968
cg16987305	LEPR;LEPR;LEPR	0.457927563190721	0.00384058021389082	0.633412071872857
cg01791669	SSH1;SSH1;SSH1	0.457927563190721	0.00384058021389082	0.633412071872857
cg19555986	MAP7	0.457927563190721	0.00384058021389082	0.633412071872857
cg22913585	BSG;BSG;BSG	0.457927563190721	0.00384058021389082	0.633412071872857
cg05736186	PPFIBP2	0.457927563190721	0.00384058021389082	0.633412071872857
cg23909802	ALDH16A1;ALDH16A1	0.457927563190721	0.00384058021389082	0.633412071872857
cg03146949	ZNF542;ZNF542;ZNF542;ZNF542	0.457927563190721	0.00384058021389082	0.633412071872857
cg26462504	PATL1	0.457927563190721	0.00384058021389082	0.633412071872857
cg27268110	C10orf58	0.457708720866616	0.00385966243869561	0.633919809644585
cg17413703	TAF11	-0.457708720866616	0.00385966243869561	0.633919809644585
cg18890892	0	-0.457708720866616	0.00385966243869561	0.633919809644585
cg24519108	ANGPT2;ANGPT2;ANGPT2;MCPH1	0.457708720866616	0.00385966243869561	0.633919809644585
cg24963077	0	0.457708720866616	0.00385966243869561	0.633919809644585
cg26777303	SDC2	0.457708720866616	0.00385966243869561	0.633919809644585
cg16199239	CCT2	0.45748987854251	0.00387882705090308	0.6339815468926
cg22341471	ABCB9;ABCB9;ABCB9	0.45748987854251	0.00387882705090308	0.6339815468926
cg26650846	ADAMTS2;ADAMTS2	0.45748987854251	0.00387882705090308	0.6339815468926
cg06217072	ATP2B2;ATP2B2	0.45748987854251	0.00387882705090308	0.6339815468926
cg27259408	FDX1L;RAVER1	0.45748987854251	0.00387882705090308	0.6339815468926
cg19510038	WNT2B	0.45748987854251	0.00387882705090308	0.6339815468926
cg19758317	0	0.45748987854251	0.00387882705090308	0.6339815468926
cg17118391	0	0.45748987854251	0.00387882705090308	0.6339815468926
cg18180900	LNP1	0.45748987854251	0.00387882705090308	0.6339815468926
cg16115720	CD34;CD34	0.455957982273772	0.00401531106912231	0.63419892041312
cg08146717	0	0.457271036218405	0.00389807434557975	0.63419892041312
cg20615117	SORL1	0.455301455301455	0.00407506978756251	0.63419892041312
cg21011121	0	-0.456833351570194	0.00393681816656689	0.63419892041312
cg05004855	CAMK2A;CAMK2A	0.457271036218405	0.00389807434557975	0.63419892041312
cg12501818	0	0.456395666921983	0.00397589627804479	0.63419892041312
cg19037167	TLR2	0.455739139949666	0.00403514546959434	0.63419892041312
cg16481332	IQCE;IQCE	-0.456176824597877	0.00399556143881644	0.63419892041312
cg14086647	LIMK2	0.456833351570194	0.00393681816656689	0.63419892041312
cg21538902	ADO	-0.457052193894299	0.00391740461858396	0.63419892041312
cg09704448	S1PR2	-0.457052193894299	0.00391740461858396	0.63419892041312
cg05299198	STK16;GLB1L;GLB1L;STK16	0.456176824597877	0.00399556143881644	0.63419892041312
cg27477419	0	0.455301455301455	0.00407506978756251	0.63419892041312
cg09377855	UBXN6;UBXN6	0.456176824597877	0.00399556143881644	0.63419892041312
cg14636658	TTLL11;TTLL11	0.456395666921983	0.00397589627804479	0.63419892041312
cg08466968	C8orf85	0.456614509246088	0.00395631528697374	0.63419892041312
cg26796981	CPSF4;PTCD1;CPSF4	0.455739139949666	0.00403514546959434	0.63419892041312
cg14571092	RTN4RL1	0.457271036218405	0.00389807434557975	0.63419892041312
cg09528520	MFSD6	0.455520297625561	0.00405506494166382	0.63419892041312
cg17495087	0	0.457271036218405	0.00389807434557975	0.63419892041312
cg22570970	JARID2	0.455957982273772	0.00401531106912231	0.63419892041312
cg13240962	USH2A;USH2A	0.455520297625561	0.00405506494166382	0.63419892041312
cg21360975	ASB1	0.455520297625561	0.00405506494166382	0.63419892041312
cg27253469	0	0.455301455301455	0.00407506978756251	0.63419892041312
cg21127068	ZIC4;ZIC4	0.455957982273772	0.00401531106912231	0.63419892041312
cg17173767	C8orf84	0.455301455301455	0.00407506978756251	0.63419892041312
cg08252871	GXYLT1;GXYLT1	-0.456833351570194	0.00393681816656689	0.63419892041312
cg00446472	CBFA2T3	0.456614509246088	0.00395631528697374	0.63419892041312
cg25902939	SSBP4;SSBP4	0.455301455301455	0.00407506978756251	0.63419892041312
cg19662687	C1orf192	0.457052193894299	0.00391740461858396	0.63419892041312
cg12030370	0	0.456614509246088	0.00395631528697374	0.63419892041312
cg09133836	MIR340;RNF130	0.455301455301455	0.00407506978756251	0.63419892041312
cg14275340	TOMM20L	0.455301455301455	0.00407506978756251	0.63419892041312
cg07514107	GPC5	0.455520297625561	0.00405506494166382	0.63419892041312
cg19058189	HIC1	0.456833351570194	0.00393681816656689	0.63419892041312
cg11657440	DMWD	-0.456614509246088	0.00395631528697374	0.63419892041312
cg07617317	C6orf204;C6orf204	0.456833351570194	0.00393681816656689	0.63419892041312
cg04426802	FAM53B	0.457052193894299	0.00391740461858396	0.63419892041312
cg23072571	MIR373	0.455301455301455	0.00407506978756251	0.63419892041312
cg15356461	0	0.455739139949666	0.00403514546959434	0.63419892041312
cg00734993	MTCH1	0.457052193894299	0.00391740461858396	0.63419892041312
cg03591917	FYTTD1;KIAA0226;KIAA0226;FYTTD1;FYTTD1;FYTTD1	0.455739139949666	0.00403514546959434	0.63419892041312
cg00006884	CCDC126;CCDC126	0.455520297625561	0.00405506494166382	0.63419892041312
cg17833197	0	0.456395666921983	0.00397589627804479	0.63419892041312
cg22620221	DPP6	0.457271036218405	0.00389807434557975	0.63419892041312
cg14364729	TRIM13;TRIM13;TRIM13;TRIM13;TRIM13;DLEU2;TRIM13;TRIM13;TRIM13	0.455957982273772	0.00401531106912231	0.63419892041312
cg09167414	0	0.456395666921983	0.00397589627804479	0.63419892041312
cg12235459	0	0.455520297625561	0.00405506494166382	0.63419892041312
cg00447208	TMC8;TMC6;TMC6	0.455520297625561	0.00405506494166382	0.63419892041312
cg02578162	CREBBP;CREBBP	0.455520297625561	0.00405506494166382	0.63419892041312
cg19132680	NR2C1;NR2C1;NR2C1	0.456833351570194	0.00393681816656689	0.63419892041312
cg20949383	CDK6	0.456176824597877	0.00399556143881644	0.63419892041312
cg27440834	SNX4	0.456833351570194	0.00393681816656689	0.63419892041312
cg06024099	0	0.455520297625561	0.00405506494166382	0.63419892041312
cg04666975	SIX6	-0.456614509246088	0.00395631528697374	0.63419892041312
cg16604973	FGF9;FGF9	-0.455301455301455	0.00407506978756251	0.63419892041312
cg19611392	GRP;GRP;GRP	-0.456614509246088	0.00395631528697374	0.63419892041312
cg11210652	BICD1;BICD1	0.456614509246088	0.00395631528697374	0.63419892041312
cg23181899	LPP;LPP;LPP	-0.456395666921983	0.00397589627804479	0.63419892041312
cg14158558	NRP2;NRP2;NRP2;NRP2;NRP2;NRP2	0.456833351570194	0.00393681816656689	0.63419892041312
cg11911122	NCOA2	0.455739139949666	0.00403514546959434	0.63419892041312
cg02203665	TMOD1;TMOD1	0.455301455301455	0.00407506978756251	0.63419892041312
cg06977872	VARS	-0.455957982273772	0.00401531106912231	0.63419892041312
cg21649258	ST6GAL2;ST6GAL2;ST6GAL2	0.456833351570194	0.00393681816656689	0.63419892041312
cg21697134	FN3K	-0.456833351570194	0.00393681816656689	0.63419892041312
cg12562500	CLPP	0.455301455301455	0.00407506978756251	0.63419892041312
cg09459548	PRR16	0.456614509246088	0.00395631528697374	0.63419892041312
cg04387984	LPP;LPP;LPP	-0.457271036218405	0.00389807434557975	0.63419892041312
cg18066181	NCRNA00171	0.455739139949666	0.00403514546959434	0.63419892041312
cg15166900	ARL6IP5	0.456614509246088	0.00395631528697374	0.63419892041312
cg21404045	0	0.455957982273772	0.00401531106912231	0.63419892041312
cg18059652	CCNO	-0.456614509246088	0.00395631528697374	0.63419892041312
cg10583266	0	0.456614509246088	0.00395631528697374	0.63419892041312
cg06650246	MAPKAPK2;MAPKAPK2	0.455301455301455	0.00407506978756251	0.63419892041312
cg14184780	BICD2;BICD2	0.455301455301455	0.00407506978756251	0.63419892041312
cg16705665	RCOR2	0.455957982273772	0.00401531106912231	0.63419892041312
cg24686901	SLTM;SLTM	0.455520297625561	0.00405506494166382	0.63419892041312
cg05838155	FBXL20	0.457271036218405	0.00389807434557975	0.63419892041312
cg09168604	GRID1	0.455520297625561	0.00405506494166382	0.63419892041312
cg14808890	HIST1H2BH;HIST1H3F	0.456833351570194	0.00393681816656689	0.63419892041312
cg11302857	ZCCHC3	0.455739139949666	0.00403514546959434	0.63419892041312
cg25266135	0	0.455957982273772	0.00401531106912231	0.63419892041312
cg04837309	CUX1;CUX1;CUX1	0.456614509246088	0.00395631528697374	0.63419892041312
cg23404528	0	0.455520297625561	0.00405506494166382	0.63419892041312
cg15820062	0	0.456833351570194	0.00393681816656689	0.63419892041312
cg11592230	0	0.456395666921983	0.00397589627804479	0.63419892041312
cg01161914	MGAT4A	-0.455301455301455	0.00407506978756251	0.63419892041312
cg09369863	0	0.457271036218405	0.00389807434557975	0.63419892041312
cg01554096	GTF3C1;KIAA0556	0.455739139949666	0.00403514546959434	0.63419892041312
cg02925367	PRRT1	0.456176824597877	0.00399556143881644	0.63419892041312
cg13149127	C1orf61;MIR9-1	0.456614509246088	0.00395631528697374	0.63419892041312
cg14219938	C9orf103	0.456614509246088	0.00395631528697374	0.63419892041312
cg12998614	KISS1R	0.457052193894299	0.00391740461858396	0.63419892041312
cg08553913	LASP1	0.455957982273772	0.00401531106912231	0.63419892041312
cg04766834	TPT1;SNORA31	0.456614509246088	0.00395631528697374	0.63419892041312
cg21376799	0	0.456833351570194	0.00393681816656689	0.63419892041312
cg08867707	KBTBD11	0.456614509246088	0.00395631528697374	0.63419892041312
cg23530707	TBL2	-0.456176824597877	0.00399556143881644	0.63419892041312
cg14762856	CSMD1	0.456395666921983	0.00397589627804479	0.63419892041312
cg07712243	MLLT1	0.457271036218405	0.00389807434557975	0.63419892041312
cg16544768	RPLP1;RPLP1	-0.455520297625561	0.00405506494166382	0.63419892041312
cg17964981	CDH22	0.455957982273772	0.00401531106912231	0.63419892041312
cg21534292	CCHCR1;TCF19;CCHCR1;TCF19;TCF19;CCHCR1;TCF19	0.456833351570194	0.00393681816656689	0.63419892041312
cg21883291	CANX;CANX	0.456176824597877	0.00399556143881644	0.63419892041312
cg22033604	0	0.455957982273772	0.00401531106912231	0.63419892041312
cg27514286	AP2M1;AP2M1;AP2M1;AP2M1	0.456614509246088	0.00395631528697374	0.63419892041312
cg01290421	SPIRE2	0.456395666921983	0.00397589627804479	0.63419892041312
cg00258873	RPP21	0.456395666921983	0.00397589627804479	0.63419892041312
cg19453093	KCNK10;KCNK10;KCNK10	0.45508261297735	0.00409516031032368	0.635263747836031
cg10306450	GLS2	-0.45508261297735	0.00409516031032368	0.635263747836031
cg12250581	0	-0.45508261297735	0.00409516031032368	0.635263747836031
cg21793579	C4orf42;C4orf42	0.45508261297735	0.00409516031032368	0.635263747836031
cg24215978	LDB2;LDB2;LDB2;LDB2	0.45508261297735	0.00409516031032368	0.635263747836031
cg23560715	IPO7	0.45508261297735	0.00409516031032368	0.635263747836031
cg07079314	USP40	-0.45508261297735	0.00409516031032368	0.635263747836031
cg07369404	0	0.45508261297735	0.00409516031032368	0.635263747836031
cg04899492	NRSN1	0.454863770653244	0.00411533681378317	0.636011167917012
cg22036233	ZFYVE26	0.454863770653244	0.00411533681378317	0.636011167917012
cg08433504	THBS1	0.454863770653244	0.00411533681378317	0.636011167917012
cg01792117	C17orf63;C17orf63	0.454863770653244	0.00411533681378317	0.636011167917012
cg03809891	ZNF442	0.454863770653244	0.00411533681378317	0.636011167917012
cg23220439	RIN1	0.454863770653244	0.00411533681378317	0.636011167917012
cg17734409	VPS13C;VPS13C;VPS13C;VPS13C	0.454863770653244	0.00411533681378317	0.636011167917012
cg18049045	FCHO2;FCHO2	0.454863770653244	0.00411533681378317	0.636011167917012
cg25360855	RNF7;RNF7	0.453550716708611	0.00423821854540435	0.636432748018416
cg01532187	KIAA1688	0.453988401356822	0.00419690873947087	0.636432748018416
cg24275195	ALDH3A2;ALDH3A2	0.453550716708611	0.00423821854540435	0.636432748018416
cg25510018	TRIP10	0.454644928329139	0.00413559960258046	0.636432748018416
cg09815150	0	-0.453769559032717	0.00421751973212416	0.636432748018416
cg05609218	ITGA8	0.454207243680928	0.00417638525877096	0.636432748018416
cg03638120	HLA-DQB2	0.453988401356822	0.00419690873947087	0.636432748018416
cg00922748	NRIP2	0.453769559032717	0.00421751973212416	0.636432748018416
cg20439473	VEZF1	-0.454207243680928	0.00417638525877096	0.636432748018416
cg05751979	TCEB1	0.454426086005033	0.00415594898215973	0.636432748018416
cg07028396	0	-0.453769559032717	0.00421751973212416	0.636432748018416
cg14640466	0	0.454644928329139	0.00413559960258046	0.636432748018416
cg05567294	SLC44A2	0.453988401356822	0.00419690873947087	0.636432748018416
cg15979098	ZNF615	-0.454644928329139	0.00413559960258046	0.636432748018416
cg03164928	CBFA2T3;CBFA2T3	0.454426086005033	0.00415594898215973	0.636432748018416
cg23201830	WDR69	-0.453550716708611	0.00423821854540435	0.636432748018416
cg20377627	SCNN1G	0.453550716708611	0.00423821854540435	0.636432748018416
cg21657087	0	0.454207243680928	0.00417638525877096	0.636432748018416
cg21886103	RELB	0.453550716708611	0.00423821854540435	0.636432748018416
cg08644924	RFX1	-0.454426086005033	0.00415594898215973	0.636432748018416
cg11639950	NCOR2;NCOR2	0.454426086005033	0.00415594898215973	0.636432748018416
cg08235161	0	0.453769559032717	0.00421751973212416	0.636432748018416
cg07274618	GALR2	0.453769559032717	0.00421751973212416	0.636432748018416
cg04530666	0	0.454207243680928	0.00417638525877096	0.636432748018416
cg11350680	CST8	0.454207243680928	0.00417638525877096	0.636432748018416
cg03396809	ZNF589	0.454644928329139	0.00413559960258046	0.636432748018416
cg16924776	0	0.454426086005033	0.00415594898215973	0.636432748018416
cg16741245	TMBIM4	0.453988401356822	0.00419690873947087	0.636432748018416
cg08447322	SLC27A1	0.453988401356822	0.00419690873947087	0.636432748018416
cg23634678	DCUN1D5	0.453550716708611	0.00423821854540435	0.636432748018416
cg11197913	PDE4DIP	0.453550716708611	0.00423821854540435	0.636432748018416
cg12099546	0	0.453769559032717	0.00421751973212416	0.636432748018416
cg14262027	NUP210	-0.454207243680928	0.00417638525877096	0.636432748018416
cg00253681	ART4	0.453550716708611	0.00423821854540435	0.636432748018416
cg09787254	FA2H;FA2H	-0.453550716708611	0.00423821854540435	0.636432748018416
cg10751385	0	0.454207243680928	0.00417638525877096	0.636432748018416
cg23818921	SDAD1	0.453988401356822	0.00419690873947087	0.636432748018416
cg13612989	STAM	0.453769559032717	0.00421751973212416	0.636432748018416
cg19324027	MRPL53	0.454207243680928	0.00417638525877096	0.636432748018416
cg01868559	STRAP	0.454426086005033	0.00415594898215973	0.636432748018416
cg25134647	0	0.454644928329139	0.00413559960258046	0.636432748018416
cg21183664	ADAMTS2;ADAMTS2	0.454426086005033	0.00415594898215973	0.636432748018416
cg00520406	0	0.454644928329139	0.00413559960258046	0.636432748018416
cg07731871	CACNB2;CACNB2;CACNB2;CACNB2;CACNB2;CACNB2;CACNB2;CACNB2	-0.453769559032717	0.00421751973212416	0.636432748018416
cg21812850	SLC2A5;SLC2A5	0.453769559032717	0.00421751973212416	0.636432748018416
cg03774724	CTNNA2;CTNNA2	0.454207243680928	0.00417638525877096	0.636432748018416
cg05142592	TUBGCP2	0.453769559032717	0.00421751973212416	0.636432748018416
cg20519525	0	0.454207243680928	0.00417638525877096	0.636432748018416
cg02925805	0	0.453988401356822	0.00419690873947087	0.636432748018416
cg13872065	FAM20C	0.454426086005033	0.00415594898215973	0.636432748018416
cg25229089	TRPA1	0.453550716708611	0.00423821854540435	0.636432748018416
cg24413662	0	0.454207243680928	0.00417638525877096	0.636432748018416
cg07513383	ZNF432	-0.453988401356822	0.00419690873947087	0.636432748018416
cg14294250	HIC1	0.453769559032717	0.00421751973212416	0.636432748018416
cg09440812	RCE1;RCE1;C11orf80	-0.453988401356822	0.00419690873947087	0.636432748018416
cg00015930	0	-0.454426086005033	0.00415594898215973	0.636432748018416
cg06036941	C16orf67	0.453550716708611	0.00423821854540435	0.636432748018416
cg00966686	MAP2K2	0.453769559032717	0.00421751973212416	0.636432748018416
cg19506025	TTYH3	0.453769559032717	0.00421751973212416	0.636432748018416
cg05878104	WNK4	-0.454207243680928	0.00417638525877096	0.636432748018416
cg23663760	WNT3A	0.454207243680928	0.00417638525877096	0.636432748018416
cg00806239	TJAP1;TJAP1;TJAP1;TJAP1;TJAP1;TJAP1;TJAP1	0.454207243680928	0.00417638525877096	0.636432748018416
cg17833341	SHC1;SHC1;CKS1B;CKS1B	0.453550716708611	0.00423821854540435	0.636432748018416
cg25406468	SLC36A3;SLC36A3	0.453550716708611	0.00423821854540435	0.636432748018416
cg11439596	0	0.453331874384506	0.004259005488795	0.637539900054848
cg25680829	LHX4	0.4531130320604	0.00427988087259064	0.637539900054848
cg09578353	APITD1;APITD1;APITD1;APITD1;APITD1	0.4531130320604	0.00427988087259064	0.637539900054848
cg20384132	RANBP3L;RANBP3L	0.4531130320604	0.00427988087259064	0.637539900054848
cg26146308	DDR1;DDR1;DDR1	0.453331874384506	0.004259005488795	0.637539900054848
cg01670758	0	0.453331874384506	0.004259005488795	0.637539900054848
cg01477861	SHROOM3	0.453331874384506	0.004259005488795	0.637539900054848
cg00211601	SDHAF2;CPSF7;CPSF7;CPSF7	0.453331874384506	0.004259005488795	0.637539900054848
cg14618634	0	0.453331874384506	0.004259005488795	0.637539900054848
cg09072870	PARD6B	0.4531130320604	0.00427988087259064	0.637539900054848
cg08036172	MGLL;MGLL	-0.4531130320604	0.00427988087259064	0.637539900054848
cg04236924	PDHX;PDHX;PDHX	-0.4531130320604	0.00427988087259064	0.637539900054848
cg09266087	0	-0.4531130320604	0.00427988087259064	0.637539900054848
cg22304507	TMEM22;TMEM22;TMEM22;TMEM22;TMEM22;TMEM22	0.453331874384506	0.004259005488795	0.637539900054848
cg23088810	0	0.452894189736295	0.00430084500789789	0.637846890140874
cg17792876	KIAA0141;KIAA0141	0.452894189736295	0.00430084500789789	0.637846890140874
cg19201019	B3GNT8	0.452894189736295	0.00430084500789789	0.637846890140874
cg03923227	C6orf25;C6orf25;C6orf25;C6orf25;C6orf25;C6orf25	0.452894189736295	0.00430084500789789	0.637846890140874
cg17875320	EPS8L3;EPS8L3;EPS8L3	0.452894189736295	0.00430084500789789	0.637846890140874
cg03075534	0	-0.452894189736295	0.00430084500789789	0.637846890140874
cg02831955	CXCL17	0.452894189736295	0.00430084500789789	0.637846890140874
cg19900615	KCNQ4;KCNQ4	0.452894189736295	0.00430084500789789	0.637846890140874
cg16263848	NTN1	0.452894189736295	0.00430084500789789	0.637846890140874
cg04072570	0	0.452894189736295	0.00430084500789789	0.637846890140874
cg18494399	SLC1A2	0.452675347412189	0.00432189820663644	0.638578333595936
cg05322273	0	0.452675347412189	0.00432189820663644	0.638578333595936
cg01753270	TRAF3IP1;TRAF3IP1	0.452675347412189	0.00432189820663644	0.638578333595936
cg19899694	SPRN	0.452675347412189	0.00432189820663644	0.638578333595936
cg27585618	SCML4	0.452675347412189	0.00432189820663644	0.638578333595936
cg03497399	SUSD5	0.450924608819346	0.00449356777957728	0.638823721501483
cg22251784	TBX1;TBX1	0.451799978115768	0.00440700790281416	0.638823721501483
cg17631184	CTTN;CTTN	-0.452237662763979	0.00436427304615796	0.638823721501483
cg09727934	0	0.450268081847029	0.00455945160527327	0.638823721501483
cg19084726	PDE4DIP	0.452018820439873	0.00438559531485516	0.638823721501483
cg20379671	0	-0.452018820439873	0.00438559531485516	0.638823721501483
cg23326224	GLT1D1	0.450049239522924	0.00458159819229933	0.638823721501483
cg06721775	WDR12;ALS2CR8;ALS2CR8;ALS2CR8	0.450268081847029	0.00455945160527327	0.638823721501483
cg15352671	LOC255512;TOLLIP	0.450924608819346	0.00449356777957728	0.638823721501483
[truncated: 2,353 more rows]
